# Supplementary material for: 1-[3,5-Bis(trifluoro­meth­yl)phen­yl]-3-(2-pyrid­yl)thio­urea
Source: Acta Crystallogr Sect E Struct Rep Online. 2008 Apr 16;64(Pt 5):o858. doi: 10.1107/S1600536808009768 (PMC2961226; doi:10.1107/S1600536808009768)
Supplement: Supplementary file 1 [file e-64-0o858-sup1.cif]

##############################################################################
###                                                                        ###
###        Electronic paper (Acta Crystallographica Section E)             ###
###                                                                        ###
##############################################################################
#                                                                            #
# This CIF contains the data in a paper accepted for publication in Acta     #
# Crystallographica Section E. It conforms to the requirements of Notes      #
# for Authors for Section E, and has been peer reviewed under the auspices   #
# of the IUCr Commission on Journals.                                        #
#                                                                            #
# Full details of the Crystallographic Information File format               #
# are given in the paper "The Crystallographic Information File (CIF):       #
# a New Standard Archive File for Crystallography" by S. R. Hall, F. H.      #
# Allen and I. D. Brown [Acta Cryst. (1991), A47, 655-685].                  #
#                                                                            #
# The current version of the core CIF dictionary is obtainable from          #
# ftp://ftp.iucr.org/pub/cif_core.dic. The current version number is 2.4.    #
#                                                                            #
# Software is freely available for graphical display of the structure(s) in  #
# this CIF.  For information consult the CIF home page http://www.iucr.org/  #
# cif/home.html                                                              #
#                                                                            #
# This file may be used for bona fide research purposes within the           #
# scientific community so long as proper attribution is given to the journal # 
# article from which it was obtained.                                        #
#                                                                            #
##############################################################################
                                             
data_global
_audit_creation_method     'by CrystalStructure 3.7.0'
_journal_date_recd_electronic     2008-03-04
_journal_date_accepted     2008-04-09
_journal_name_full     'Acta Crystallographica, Section E'
_journal_year     2008
_journal_volume     64
_journal_issue      5
_journal_page_first     o858
_journal_page_last     o858
_journal_paper_category     QO
_journal_coeditor_code     ZL2103
_publ_contact_author_name     'Ms Danqian Xu'
_publ_contact_author_address
;
State Key Laboratory Breeding Base of Green Chemistry-Synthesis Technology
Zhejiang University of Technology
Hangzhou 310014
People's Republic of China
;
_publ_contact_author_email     yue821003@163.com
_publ_contact_author_fax     '86 571 88320066'
_publ_contact_author_phone     '86 571 88320609'
_publ_section_title
;
1-[3,5-Bis(trifluoromethyl)phenyl]-3-(2-pyridyl)thiourea
;
loop_
    _publ_author_name
    _publ_author_address
    'Huadong Yue'
;
State Key Laboratory Breeding Base of Green Chemistry-Synthesis Technology
Zhejiang University of Technology
Hangzhou 310014
People's Republic of China
;
    'Yifeng Wang'
;
State Key Laboratory Breeding Base of Green Chemistry-Synthesis Technology
Zhejiang University of Technology
Hangzhou 310014
People's Republic of China
;
    'Aibao Xia'
;
State Key Laboratory Breeding Base of Green Chemistry-Synthesis Technology
Zhejiang University of Technology
Hangzhou 310014
People's Republic of China
;
    'Shuping Luo'
;
State Key Laboratory Breeding Base of Green Chemistry-Synthesis Technology
Zhejiang University of Technology
Hangzhou 310014
People's Republic of China
;
    'Danqian Xu'
;
State Key Laboratory Breeding Base of Green Chemistry-Synthesis Technology
Zhejiang University of Technology
Hangzhou 310014
People's Republic of China
;
data_I
_audit_creation_method     SHELXL97
_chemical_name_systematic
;
1-[3,5-Bis(trifluoromethyl)phenyl]-3-(2-pyridyl)thiourea
;
_chemical_name_common     ?
_chemical_formula_moiety     'C14 H9 F6 N3 S'
_chemical_formula_sum     'C14 H9 F6 N3 S'
_chemical_formula_iupac     'C14 H9 F6 N3 S'
_chemical_formula_weight     365.30
_chemical_melting_point     ?
_symmetry_cell_setting     orthorhombic
_symmetry_space_group_name_H-M     'P b c n'
loop_
    _symmetry_equiv_pos_as_xyz
    'x, y, z'
    '-x+1/2, -y+1/2, z+1/2'
    '-x, y, -z+1/2'
    'x+1/2, -y+1/2, -z'
    '-x, -y, -z'
    'x-1/2, y-1/2, -z-1/2'
    'x, -y, z-1/2'
    '-x-1/2, y-1/2, z'
_cell_length_a     15.0907(17)
_cell_length_b     7.7491(9)
_cell_length_c     26.709(3)
_cell_angle_alpha     90.00
_cell_angle_beta     90.00
_cell_angle_gamma     90.00
_cell_volume     3123.3(6)
_cell_formula_units_Z     8
_cell_measurement_reflns_used     4062
_cell_measurement_theta_min     5.390
_cell_measurement_theta_max     44.998
_cell_measurement_temperature     293(2)
_exptl_crystal_description     prismatic
_exptl_crystal_colour     colourless
_exptl_crystal_size_max     0.407
_exptl_crystal_size_mid     0.311
_exptl_crystal_size_min     0.175
_exptl_crystal_density_diffrn     1.554
_exptl_crystal_density_meas     ?
_exptl_crystal_density_method     'not measured'
_exptl_crystal_F_000     1472
_exptl_absorpt_coefficient_mu     0.273
_exptl_absorpt_correction_type     multi-scan
_exptl_absorpt_process_details     '(SADABS; Sheldrick, 1996)'
_exptl_absorpt_correction_T_min     0.873
_exptl_absorpt_correction_T_max     0.962
_exptl_special_details
;
;
_diffrn_ambient_temperature     293(2)
_diffrn_radiation_type     MoK\a
_diffrn_radiation_wavelength     0.71073
_diffrn_radiation_source     'fine-focus sealed tube'
_diffrn_radiation_monochromator     graphite
_diffrn_measurement_device_type     'Bruker SMART CCD area-detector'
_diffrn_measurement_method     '\f and \w'
_diffrn_detector_area_resol_mean     ?
_diffrn_reflns_number     17235
_diffrn_reflns_av_R_equivalents     0.1017
_diffrn_reflns_av_sigmaI/netI     0.0578
_diffrn_reflns_theta_min     1.52
_diffrn_reflns_theta_max     26.99
_diffrn_reflns_theta_full     26.99
_diffrn_measured_fraction_theta_max     0.999
_diffrn_measured_fraction_theta_full     0.999
_diffrn_reflns_limit_h_min     -19
_diffrn_reflns_limit_h_max     19
_diffrn_reflns_limit_k_min     -9
_diffrn_reflns_limit_k_max     9
_diffrn_reflns_limit_l_min     -26
_diffrn_reflns_limit_l_max     34
_diffrn_standards_number     ?
_diffrn_standards_interval_count     ?
_diffrn_standards_interval_time     ?
_diffrn_standards_decay_%     ?
_refine_special_details
;
Refinement of <i>F</i>^2^ against ALL reflections. The weighted <i>R</i>-factor
<i>wR</i> and goodness of fit <i>S</i> are based on <i>F</i>^2^, conventional
<i>R</i>-factors <i>R</i> are based on <i>F</i>, with <i>F</i> set to zero for
negative <i>F</i>^2^. The threshold expression of <i>F</i>^2^ >
\s(<i>F</i>^2^) is used only for calculating <i>R</i>-factors(gt) <i>etc</i>.
and is not relevant to the choice of reflections for refinement.
<i>R</i>-factors based on <i>F</i>^2^ are statistically about twice as large
as those based on <i>F</i>, and <i>R</i>-factors based on ALL data will be
even larger.
;
_reflns_number_total     3406
_reflns_number_gt     2585
_reflns_threshold_expression     I>2\s(I)
_refine_ls_structure_factor_coef     Fsqd
_refine_ls_matrix_type     full
_refine_ls_R_factor_all     0.0759
_refine_ls_R_factor_gt     0.0578
_refine_ls_wR_factor_gt     0.1390
_refine_ls_wR_factor_ref     0.1506
_refine_ls_goodness_of_fit_ref     1.062
_refine_ls_restrained_S_all     1.068
_refine_ls_number_reflns     3406
_refine_ls_number_parameters     280
_refine_ls_number_restraints     13
_refine_ls_hydrogen_treatment     mixed
_refine_ls_weighting_scheme     calc
_refine_ls_weighting_details
        'calc w = 1/[\s^2^(Fo^2^)+(0.075P)^2^+0.3374P] where P=(Fo^2^+2Fc^2^)/3'
_atom_sites_solution_hydrogens     geom
_atom_sites_solution_primary     direct
_atom_sites_solution_secondary     difmap
_refine_ls_shift/su_max     0.040
_refine_ls_shift/su_mean     0.002
_refine_diff_density_max     0.400
_refine_diff_density_min     -0.299
_refine_ls_extinction_method     none
_refine_ls_extinction_coef     ?
loop_
    _atom_type_symbol
    _atom_type_description
    _atom_type_scat_dispersion_real
    _atom_type_scat_dispersion_imag
    _atom_type_scat_source
    'C' 'C' 0.0033 0.0016
                         'International Tables Vol C Tables 4.2.6.8 and 6.1.1.4'
    'H' 'H' 0.0000 0.0000
                         'International Tables Vol C Tables 4.2.6.8 and 6.1.1.4'
    'N' 'N' 0.0061 0.0033
                         'International Tables Vol C Tables 4.2.6.8 and 6.1.1.4'
    'S' 'S' 0.1246 0.1234
                         'International Tables Vol C Tables 4.2.6.8 and 6.1.1.4'
    'F' 'F' 0.0171 0.0103
                         'International Tables Vol C Tables 4.2.6.8 and 6.1.1.4'
_computing_data_collection     'SMART (Bruker, 2001)'
_computing_cell_refinement     'SMART [SAINT-Plus?] (Bruker, 2000)'
_computing_data_reduction     'SHELXTL (Sheldrick, 2008)'
_computing_structure_solution     'SHELXS97 (Sheldrick, 2008)'
_computing_structure_refinement     'SHELXL97 (Sheldrick, 2008)'
_computing_molecular_graphics     'SHELXTL (Sheldrick, 2008)'
_computing_publication_material
                             'SHELXTL (Sheldrick, 2008) and PLATON (Spek, 2003)'
loop_
    _atom_site_type_symbol
    _atom_site_label
    _atom_site_fract_x
    _atom_site_fract_y
    _atom_site_fract_z
    _atom_site_U_iso_or_equiv
    _atom_site_adp_type
    _atom_site_calc_flag
    _atom_site_refinement_flags
    _atom_site_occupancy
    _atom_site_disorder_assembly
    _atom_site_disorder_group
    S S1 0.44883(4) 1.05153(11) 0.42753(2) 0.0699(3) Uani d . 1 . .
    N N1 0.37456(12) 0.8647(3) 0.49769(7) 0.0499(5) Uani d D 1 . .
    N N2 0.28358(12) 0.9220(3) 0.43161(6) 0.0468(5) Uani d . 1 . .
    N N3 0.22735(11) 0.7940(2) 0.51757(6) 0.0480(5) Uani d . 1 . .
    C C1 0.36381(13) 0.9414(3) 0.45239(8) 0.0456(5) Uani d . 1 . .
    C C2 0.25117(14) 0.9797(3) 0.38500(7) 0.0406(5) Uani d . 1 . .
    C C3 0.30288(14) 1.0050(3) 0.34296(7) 0.0435(5) Uani d . 1 . .
    H H3 0.3640 0.9898 0.3445 0.052 Uiso calc R 1 . .
    C C4 0.26236(15) 1.0534(3) 0.29841(7) 0.0426(5) Uani d . 1 A .
    C C5 0.17215(15) 1.0763(3) 0.29537(8) 0.0477(5) Uani d . 1 . .
    H H5 0.1459 1.1092 0.2653 0.057 Uiso calc R 1 . .
    C C6 0.12109(14) 1.0495(3) 0.33762(8) 0.0472(5) Uani d . 1 A .
    C C7 0.15999(14) 1.0010(3) 0.38225(8) 0.0451(5) Uani d . 1 . .
    H H7 0.1251 0.9825 0.4104 0.054 Uiso calc R 1 . .
    C C8 0.31247(13) 0.7912(3) 0.53057(7) 0.0431(5) Uani d . 1 . .
    C C9 0.34218(16) 0.7222(3) 0.57550(8) 0.0538(6) Uani d . 1 . .
    H H9 0.4023 0.7189 0.5830 0.065 Uiso calc R 1 . .
    C C10 0.28091(17) 0.6595(3) 0.60830(9) 0.0575(6) Uani d . 1 . .
    H H10 0.2989 0.6127 0.6387 0.069 Uiso calc R 1 . .
    C C11 0.19245(17) 0.6658(3) 0.59626(9) 0.0597(6) Uani d . 1 . .
    H H11 0.1496 0.6260 0.6184 0.072 Uiso calc R 1 . .
    C C12 0.16964(15) 0.7320(3) 0.55103(9) 0.0565(6) Uani d . 1 . .
    H H12 0.1098 0.7343 0.5427 0.068 Uiso calc R 1 . .
    C C13 0.31954(17) 1.0781(3) 0.25314(8) 0.0550(6) Uani d D 1 . .
    C C14 0.02309(17) 1.0700(4) 0.33485(10) 0.0693(8) Uani d D 1 . .
    F F1 0.3600(6) 1.2197(7) 0.2520(3) 0.092(3) Uani d PD 0.540(15) A 1
    F F2 0.3770(6) 0.9559(14) 0.2476(4) 0.106(4) Uani d PD 0.540(15) A 1
    F F3 0.2703(4) 1.0759(17) 0.21099(16) 0.105(3) Uani d PD 0.540(15) A 1
    F F4 -0.0158(11) 0.927(2) 0.3219(7) 0.114(5) Uani d PD 0.540(15) A 1
    F F5 -0.0038(9) 1.1890(19) 0.3061(5) 0.111(6) Uani d PD 0.540(15) A 1
    F F6 -0.0122(7) 1.1014(17) 0.3796(3) 0.118(4) Uani d PD 0.540(15) A 1
    F F1' 0.3995(6) 1.140(2) 0.2647(2) 0.112(5) Uani d PD 0.460(15) A 2
    F F2' 0.3344(11) 0.9413(13) 0.2292(4) 0.116(5) Uani d PD 0.460(15) A 2
    F F3' 0.2887(7) 1.1881(17) 0.2217(4) 0.117(5) Uani d PD 0.460(15) A 2
    F F4' -0.0137(13) 0.957(3) 0.3042(8) 0.115(7) Uani d PD 0.460(15) A 2
    F F5' 0.0011(10) 1.2244(16) 0.3174(6) 0.111(4) Uani d PD 0.460(15) A 2
    F F6' -0.0171(6) 1.0587(17) 0.3773(3) 0.097(4) Uani d PD 0.460(15) A 2
    H H1 0.4219(13) 0.877(3) 0.5105(9) 0.065(8) Uiso d D 1 . .
    H H2 0.2456(16) 0.882(3) 0.4511(9) 0.047(6) Uiso d . 1 . .
loop_
    _atom_site_aniso_label
    _atom_site_aniso_U_11
    _atom_site_aniso_U_22
    _atom_site_aniso_U_33
    _atom_site_aniso_U_12
    _atom_site_aniso_U_13
    _atom_site_aniso_U_23
    S1 0.0397(3) 0.1245(7) 0.0456(4) -0.0239(3) -0.0094(2) 0.0228(3)
    N1 0.0327(9) 0.0801(14) 0.0370(9) -0.0038(9) -0.0087(7) 0.0105(9)
    N2 0.0334(9) 0.0741(13) 0.0328(9) -0.0062(8) -0.0037(7) 0.0073(8)
    N3 0.0371(9) 0.0676(12) 0.0394(9) -0.0050(8) -0.0015(7) 0.0030(8)
    C1 0.0331(10) 0.0688(15) 0.0350(11) -0.0001(9) -0.0020(8) 0.0014(9)
    C2 0.0369(10) 0.0511(12) 0.0337(10) -0.0034(9) -0.0056(8) -0.0019(8)
    C3 0.0377(10) 0.0552(12) 0.0376(11) 0.0001(9) -0.0011(8) -0.0029(9)
    C4 0.0482(12) 0.0452(12) 0.0345(10) -0.0035(9) -0.0018(9) -0.0024(8)
    C5 0.0523(13) 0.0542(13) 0.0368(11) -0.0019(10) -0.0104(9) 0.0051(9)
    C6 0.0369(11) 0.0579(14) 0.0468(12) -0.0021(9) -0.0095(9) 0.0039(10)
    C7 0.0372(11) 0.0609(13) 0.0371(11) -0.0041(9) -0.0025(8) 0.0031(9)
    C8 0.0405(11) 0.0522(12) 0.0367(10) -0.0028(9) -0.0020(8) -0.0010(9)
    C9 0.0520(13) 0.0655(15) 0.0440(12) -0.0024(11) -0.0084(10) 0.0098(10)
    C10 0.0692(16) 0.0621(15) 0.0410(12) -0.0048(12) -0.0018(11) 0.0076(10)
    C11 0.0642(15) 0.0647(16) 0.0502(14) -0.0094(12) 0.0109(11) 0.0040(11)
    C12 0.0433(12) 0.0751(17) 0.0511(13) -0.0084(11) 0.0034(10) 0.0018(11)
    C13 0.0656(16) 0.0613(16) 0.0380(12) -0.0007(13) 0.0038(10) 0.0004(11)
    C14 0.0443(14) 0.103(2) 0.0601(17) -0.0011(15) -0.0095(12) 0.0122(16)
    F1 0.127(6) 0.066(3) 0.082(5) -0.042(3) 0.050(4) -0.018(2)
    F2 0.124(6) 0.103(7) 0.092(5) 0.055(6) 0.063(4) 0.033(5)
    F3 0.103(3) 0.140(9) 0.0328(17) -0.036(5) -0.0070(17) 0.001(3)
    F4 0.051(5) 0.135(7) 0.157(13) -0.041(4) -0.005(6) -0.035(8)
    F5 0.058(4) 0.147(15) 0.089(5) 0.026(7) -0.018(3) 0.067(7)
    F6 0.062(5) 0.144(8) 0.097(6) 0.044(4) 0.004(3) -0.038(5)
    F1' 0.081(5) 0.151(15) 0.065(3) -0.077(6) 0.010(3) 0.009(6)
    F2' 0.148(12) 0.070(5) 0.088(7) -0.011(7) 0.077(7) -0.023(5)
    F3' 0.113(9) 0.121(8) 0.077(6) 0.054(7) 0.040(6) 0.066(6)
    F4' 0.062(7) 0.147(14) 0.126(11) 0.003(7) -0.056(7) -0.076(10)
    F5' 0.056(5) 0.098(5) 0.140(11) 0.031(3) 0.005(5) 0.042(5)
    F6' 0.035(3) 0.138(7) 0.088(6) -0.008(4) -0.002(3) 0.066(6)
_geom_special_details
;
All e.s.d.'s (except the e.s.d. in the dihedral angle between two l.s. planes)
are estimated using the full covariance matrix. The cell e.s.d.'s are taken
into account individually in the estimation of e.s.d.'s in distances, angles
and torsion angles; correlations between e.s.d.'s in cell parameters are only
used when they are defined by crystal symmetry. An approximate (isotropic)
treatment of cell e.s.d.'s is used for estimating e.s.d.'s involving l.s.
planes.
;
loop_
    _geom_bond_atom_site_label_1
    _geom_bond_atom_site_label_2
    _geom_bond_site_symmetry_2
    _geom_bond_distance
    _geom_bond_publ_flag
    S1 C1 . 1.678(2) ?
    N1 C1 . 1.358(3) ?
    N1 C8 . 1.405(3) ?
    N1 H1 . 0.798(17) ?
    N2 C1 . 1.340(3) ?
    N2 C2 . 1.410(3) ?
    N2 H2 . 0.83(2) ?
    N3 C8 . 1.331(3) ?
    N3 C12 . 1.337(3) ?
    C2 C3 . 1.381(3) ?
    C2 C7 . 1.388(3) ?
    C3 C4 . 1.389(3) ?
    C3 H3 . 0.9300 ?
    C4 C5 . 1.375(3) ?
    C4 C13 . 1.498(3) ?
    C5 C6 . 1.382(3) ?
    C5 H5 . 0.9300 ?
    C6 C7 . 1.381(3) ?
    C6 C14 . 1.489(3) ?
    C7 H7 . 0.9300 ?
    C8 C9 . 1.388(3) ?
    C9 C10 . 1.363(3) ?
    C9 H9 . 0.9300 ?
    C10 C11 . 1.374(3) ?
    C10 H10 . 0.9300 ?
    C11 C12 . 1.357(3) ?
    C11 H11 . 0.9300 ?
    C12 H12 . 0.9300 ?
    C13 F1 . 1.256(5) ?
    C13 F2' . 1.259(8) ?
    C13 F3' . 1.285(5) ?
    C13 F2 . 1.292(7) ?
    C13 F1' . 1.335(6) ?
    C13 F3 . 1.349(5) ?
    C14 F5 . 1.268(9) ?
    C14 F6' . 1.288(8) ?
    C14 F4 . 1.301(13) ?
    C14 F4' . 1.319(13) ?
    C14 F5' . 1.326(10) ?
    C14 F6 . 1.331(8) ?
loop_
    _geom_angle_atom_site_label_1
    _geom_angle_atom_site_label_2
    _geom_angle_atom_site_label_3
    _geom_angle_site_symmetry_1
    _geom_angle_site_symmetry_3
    _geom_angle
    _geom_angle_publ_flag
    C1 N1 C8 . . 130.91(18) ?
    C1 N1 H1 . . 116(2) ?
    C8 N1 H1 . . 112.3(19) ?
    C1 N2 C2 . . 130.04(19) ?
    C1 N2 H2 . . 113.9(16) ?
    C2 N2 H2 . . 115.5(16) ?
    C8 N3 C12 . . 116.63(19) ?
    N2 C1 N1 . . 115.33(19) ?
    N2 C1 S1 . . 125.73(17) ?
    N1 C1 S1 . . 118.94(15) ?
    C3 C2 C7 . . 120.02(18) ?
    C3 C2 N2 . . 124.51(19) ?
    C7 C2 N2 . . 115.35(18) ?
    C2 C3 C4 . . 119.1(2) ?
    C2 C3 H3 . . 120.5 ?
    C4 C3 H3 . . 120.5 ?
    C5 C4 C3 . . 121.40(19) ?
    C5 C4 C13 . . 120.41(19) ?
    C3 C4 C13 . . 118.2(2) ?
    C4 C5 C6 . . 118.98(19) ?
    C4 C5 H5 . . 120.5 ?
    C6 C5 H5 . . 120.5 ?
    C7 C6 C5 . . 120.6(2) ?
    C7 C6 C14 . . 119.6(2) ?
    C5 C6 C14 . . 119.8(2) ?
    C6 C7 C2 . . 119.97(19) ?
    C6 C7 H7 . . 120.0 ?
    C2 C7 H7 . . 120.0 ?
    N3 C8 C9 . . 122.95(19) ?
    N3 C8 N1 . . 118.28(18) ?
    C9 C8 N1 . . 118.76(19) ?
    C10 C9 C8 . . 118.3(2) ?
    C10 C9 H9 . . 120.9 ?
    C8 C9 H9 . . 120.9 ?
    C9 C10 C11 . . 119.7(2) ?
    C9 C10 H10 . . 120.1 ?
    C11 C10 H10 . . 120.1 ?
    C12 C11 C10 . . 117.9(2) ?
    C12 C11 H11 . . 121.0 ?
    C10 C11 H11 . . 121.0 ?
    N3 C12 C11 . . 124.4(2) ?
    N3 C12 H12 . . 117.8 ?
    C11 C12 H12 . . 117.8 ?
    F1 C13 F2' . . 129.6(6) ?
    F1 C13 F3' . . 65.2(5) ?
    F2' C13 F3' . . 106.9(6) ?
    F1 C13 F2 . . 108.1(6) ?
    F3' C13 F2 . . 130.9(4) ?
    F2' C13 F1' . . 105.0(6) ?
    F3' C13 F1' . . 103.9(6) ?
    F2 C13 F1' . . 71.5(7) ?
    F1 C13 F3 . . 104.9(4) ?
    F2' C13 F3 . . 70.3(6) ?
    F2 C13 F3 . . 105.4(5) ?
    F1' C13 F3 . . 134.0(4) ?
    F1 C13 C4 . . 114.3(3) ?
    F2' C13 C4 . . 113.9(5) ?
    F3' C13 C4 . . 113.8(3) ?
    F2 C13 C4 . . 112.6(4) ?
    F1' C13 C4 . . 112.4(3) ?
    F3 C13 C4 . . 110.8(3) ?
    F5 C14 F6' . . 115.6(8) ?
    F5 C14 F4 . . 108.3(11) ?
    F6' C14 F4 . . 87.9(10) ?
    F5 C14 F4' . . 88.3(12) ?
    F6' C14 F4' . . 107.6(11) ?
    F6' C14 F5' . . 104.6(9) ?
    F4 C14 F5' . . 124.2(11) ?
    F4' C14 F5' . . 105.9(12) ?
    F5 C14 F6 . . 106.4(9) ?
    F4 C14 F6 . . 102.3(10) ?
    F4' C14 F6 . . 120.7(11) ?
    F5' C14 F6 . . 92.8(9) ?
    F5 C14 C6 . . 115.2(7) ?
    F6' C14 C6 . . 114.6(5) ?
    F4 C14 C6 . . 111.8(9) ?
    F4' C14 C6 . . 112.2(10) ?
    F5' C14 C6 . . 111.2(7) ?
    F6 C14 C6 . . 111.9(5) ?
loop_
    _geom_torsion_atom_site_label_1
    _geom_torsion_atom_site_label_2
    _geom_torsion_atom_site_label_3
    _geom_torsion_atom_site_label_4
    _geom_torsion_site_symmetry_1
    _geom_torsion_site_symmetry_2
    _geom_torsion_site_symmetry_3
    _geom_torsion_site_symmetry_4
    _geom_torsion
    _geom_torsion_publ_flag
    C2 N2 C1 N1 . . . . -178.0(2) ?
    C2 N2 C1 S1 . . . . 2.6(4) ?
    C8 N1 C1 N2 . . . . -11.5(4) ?
    C8 N1 C1 S1 . . . . 167.9(2) ?
    C1 N2 C2 C3 . . . . 28.6(4) ?
    C1 N2 C2 C7 . . . . -155.3(2) ?
    C7 C2 C3 C4 . . . . 0.7(3) ?
    N2 C2 C3 C4 . . . . 176.6(2) ?
    C2 C3 C4 C5 . . . . -0.1(3) ?
    C2 C3 C4 C13 . . . . -179.3(2) ?
    C3 C4 C5 C6 . . . . -0.3(3) ?
    C13 C4 C5 C6 . . . . 178.9(2) ?
    C4 C5 C6 C7 . . . . 0.1(3) ?
    C4 C5 C6 C14 . . . . -178.7(2) ?
    C5 C6 C7 C2 . . . . 0.4(3) ?
    C14 C6 C7 C2 . . . . 179.3(2) ?
    C3 C2 C7 C6 . . . . -0.8(3) ?
    N2 C2 C7 C6 . . . . -177.1(2) ?
    C12 N3 C8 C9 . . . . 2.4(3) ?
    C12 N3 C8 N1 . . . . -176.2(2) ?
    C1 N1 C8 N3 . . . . -0.6(4) ?
    C1 N1 C8 C9 . . . . -179.3(2) ?
    N3 C8 C9 C10 . . . . -2.1(4) ?
    N1 C8 C9 C10 . . . . 176.5(2) ?
    C8 C9 C10 C11 . . . . 0.1(4) ?
    C9 C10 C11 C12 . . . . 1.4(4) ?
    C8 N3 C12 C11 . . . . -0.8(4) ?
    C10 C11 C12 N3 . . . . -1.0(4) ?
    C5 C4 C13 F1 . . . . 101.7(6) ?
    C3 C4 C13 F1 . . . . -79.2(6) ?
    C5 C4 C13 F2' . . . . -93.6(10) ?
    C3 C4 C13 F2' . . . . 85.6(10) ?
    C5 C4 C13 F3' . . . . 29.4(9) ?
    C3 C4 C13 F3' . . . . -151.5(9) ?
    C5 C4 C13 F2 . . . . -134.4(7) ?
    C3 C4 C13 F2 . . . . 44.7(7) ?
    C5 C4 C13 F1' . . . . 147.1(10) ?
    C3 C4 C13 F1' . . . . -33.7(10) ?
    C5 C4 C13 F3 . . . . -16.6(7) ?
    C3 C4 C13 F3 . . . . 162.5(6) ?
    C7 C6 C14 F5 . . . . 145.4(9) ?
    C5 C6 C14 F5 . . . . -35.8(10) ?
    C7 C6 C14 F6' . . . . 7.6(8) ?
    C5 C6 C14 F6' . . . . -173.6(7) ?
    C7 C6 C14 F4 . . . . -90.4(9) ?
    C5 C6 C14 F4 . . . . 88.4(9) ?
    C7 C6 C14 F4' . . . . -115.6(12) ?
    C5 C6 C14 F4' . . . . 63.3(12) ?
    C7 C6 C14 F5' . . . . 126.0(8) ?
    C5 C6 C14 F5' . . . . -55.2(8) ?
    C7 C6 C14 F6 . . . . 23.7(7) ?
    C5 C6 C14 F6 . . . . -157.5(7) ?
loop_
    _geom_hbond_atom_site_label_D
    _geom_hbond_atom_site_label_H
    _geom_hbond_atom_site_label_A
    _geom_hbond_site_symmetry_A
    _geom_hbond_distance_DH
    _geom_hbond_distance_HA
    _geom_hbond_distance_DA
    _geom_hbond_angle_DHA
    N2 H2 N3 . 0.83(2) 1.92(2) 2.641(3) 144(2)
    N1 H1 S1 5_676 0.798(17) 2.617(18) 3.3931(19) 165(3)
