# Supplementary material for: 1-[3,5-Bis(trifluoro­meth­yl)phen­yl]-3-(2-pyrid­yl)thio­urea
Source: Acta Crystallogr Sect E Struct Rep Online. 2008 Apr 16;64(Pt 5):o858. doi: 10.1107/S1600536808009768 (PMC2961226; doi:10.1107/S1600536808009768)
Supplement: Supplementary file 2 [file e-64-0o858-Isup2.hkl]

# 
# h,k,l, Fc-squared, Fo-squared, sigma(Fo-squared) and status flag 
# 
data_I
_shelx_title ' cd27609 in Pbcn' 
_shelx_refln_list_code          4 
_shelx_F_calc_maximum      255.37 
_exptl_crystal_F_000      1472.00 
_reflns_d_resolution_high  0.7829 
 
loop_ 
 _symmetry_equiv_pos_as_xyz 
 'x, y, z' 
 '-x+1/2, -y+1/2, z+1/2' 
 '-x, y, -z+1/2' 
 'x+1/2, -y+1/2, -z' 
 '-x, -y, -z' 
 'x-1/2, y-1/2, -z-1/2' 
 'x, -y, z-1/2' 
 '-x-1/2, y-1/2, z' 
 
_cell_length_a    15.0907 
_cell_length_b     7.7491 
_cell_length_c    26.7091 
_cell_angle_alpha  90.000 
_cell_angle_beta   90.000 
_cell_angle_gamma  90.000 
 
_shelx_F_squared_multiplier     1.000 
 
loop_ 
 _refln_index_h 
 _refln_index_k 
 _refln_index_l 
 _refln_F_squared_calc 
 _refln_F_squared_meas 
 _refln_F_squared_sigma 
 _refln_observed_status 
   2   0   0    33642.34    37375.09   2752.92 o 
   4   0   0    16600.52    19125.00   1751.13 o 
   6   0   0    30286.63    35404.60   3796.86 o 
   8   0   0     5614.76     7067.00     85.51 o 
  10   0   0       28.59       32.49     10.98 o 
  12   0   0      157.28      149.89     19.86 o 
  14   0   0        2.53        6.80      8.68 o 
  16   0   0      536.26      405.41     43.67 o 
  18   0   0      316.09      284.36     46.05 o 
   1   1   0      630.37      507.00     73.23 o 
   3   1   0    44856.14    49867.24   1968.98 o 
   5   1   0     3843.96     4233.34    154.07 o 
   7   1   0    24364.01    29165.32   1599.51 o 
   9   1   0     1594.64     1460.21    110.77 o 
  11   1   0     5221.68     5616.47    129.45 o 
  13   1   0     1311.91     1279.56     38.61 o 
  15   1   0      402.32      329.49     22.60 o 
  17   1   0      107.91      150.07     19.58 o 
  19   1   0       31.13       41.43     14.93 o 
   0   2   0    41629.20    37728.63    268.22 o 
   2   2   0     2532.42     2400.52     58.28 o 
   4   2   0     1883.74     2029.67     75.58 o 
   6   2   0      877.16      960.78     17.06 o 
   8   2   0       72.98      111.34      7.33 o 
  10   2   0     2541.64     2472.97     50.60 o 
  12   2   0     1116.18     1144.20     35.70 o 
  14   2   0      300.09      273.81     22.95 o 
  16   2   0       40.72       30.96     10.53 o 
  18   2   0       36.41       34.78     11.66 o 
   1   3   0        3.38        7.68      7.12 o 
   3   3   0     2732.54     2569.18     84.21 o 
   5   3   0     1939.54     2003.70     78.60 o 
   7   3   0     2031.71     2505.14    143.15 o 
   9   3   0      132.97      163.31     14.89 o 
  11   3   0      974.75      953.68     35.63 o 
  13   3   0      244.97      237.54     21.08 o 
  15   3   0        3.10       14.07      7.97 o 
  17   3   0        1.28       12.95     10.61 o 
   0   4   0     4825.79     4635.41     88.30 o 
   2   4   0      368.61      383.81     18.36 o 
   4   4   0       17.75       15.38      4.14 o 
   6   4   0      836.86      807.05     29.53 o 
   8   4   0       23.65       23.71      7.09 o 
  10   4   0      678.01      686.46     46.04 o 
  12   4   0      127.15      132.26     16.31 o 
  14   4   0      255.09      199.59     27.36 o 
  16   4   0       15.05       27.15     13.04 o 
   1   5   0        5.38       12.57      6.59 o 
   3   5   0       16.38       20.54      4.96 o 
   5   5   0      170.41      157.13     10.34 o 
   7   5   0        7.66       15.08      6.20 o 
   9   5   0       40.68       32.17      8.23 o 
  11   5   0      471.24      497.20     61.24 o 
  13   5   0      850.29      796.60     44.48 o 
  15   5   0        3.35        7.07     12.50 o 
   0   6   0      702.12      878.71     47.47 o 
   2   6   0      168.60      178.81     13.30 o 
   4   6   0       52.47       30.65      8.17 o 
   6   6   0      342.41      324.05     18.98 o 
   8   6   0        4.31        9.89      9.97 o 
  10   6   0      109.30      124.43     20.95 o 
  12   6   0       66.59       77.67     19.55 o 
  14   6   0       17.16       17.92     13.90 o 
   1   7   0        4.19       11.38      6.78 o 
   3   7   0      258.95      234.42     20.29 o 
   5   7   0        6.72       12.50      9.16 o 
   7   7   0       49.02       67.99     16.28 o 
   9   7   0      132.63      170.75     25.00 o 
  11   7   0       38.06       65.48     18.48 o 
  13   7   0       22.99       26.42     16.28 o 
   0   8   0      328.85      360.62     25.95 o 
   2   8   0       16.15       17.37      9.81 o 
   4   8   0       12.99       22.20     11.17 o 
   6   8   0       10.62       24.19     12.13 o 
   8   8   0        0.20       11.32     12.70 o 
  10   8   0        0.81        6.12     11.73 o 
   3   9   0        0.08        3.09     10.92 o 
   5   9   0        0.22       -9.93      8.65 o 
   7   9   0        0.69        1.03     12.41 o 
   1   1   1     1096.16     1003.45     23.92 o 
   2   1   1     2905.18     2817.77    100.99 o 
   3   1   1     6851.11     7040.12    364.54 o 
   4   1   1     1592.97     1683.14     52.66 o 
   5   1   1     1837.91     1874.86     63.97 o 
   6   1   1     2323.45     2397.40     97.60 o 
   7   1   1     3719.05     4032.40    164.02 o 
   8   1   1        4.11       -0.21      2.58 o 
   9   1   1      196.86      197.55      8.31 o 
  10   1   1      275.43      268.18     10.49 o 
  11   1   1      593.18      618.42     17.81 o 
  12   1   1       89.15       83.50      9.11 o 
  13   1   1       20.22       30.03      6.76 o 
  14   1   1       62.42       54.89      8.32 o 
  15   1   1       44.34       53.40      8.45 o 
  16   1   1      200.06      208.00     15.69 o 
  17   1   1        2.36        6.81      7.07 o 
  18   1   1        0.11        3.69      5.60 o 
  19   1   1        1.54       10.27      7.53 o 
   0   2   1    15888.35    14309.77    150.84 o 
   1   2   1      583.62      330.16     95.40 o 
   2   2   1     1412.70     1248.34     34.30 o 
   3   2   1     1374.44     1134.25    123.39 o 
   4   2   1      896.59      858.75     30.48 o 
   5   2   1      615.17      628.31     16.04 o 
   6   2   1        0.01        1.98      1.52 o 
   7   2   1     3220.70     3368.11     77.66 o 
   8   2   1       43.05       53.32      4.00 o 
   9   2   1      505.98      532.28     19.46 o 
  10   2   1        2.22        0.00      4.10 o 
  11   2   1      611.62      551.07     17.02 o 
  12   2   1      110.77      120.97     10.77 o 
  13   2   1        0.18        1.59      4.48 o 
  14   2   1      179.36      160.63     13.04 o 
  15   2   1      213.44      198.93     15.04 o 
  16   2   1       65.11       63.41      9.66 o 
  17   2   1      107.70      105.79     11.81 o 
  18   2   1       28.69       38.57      8.08 o 
   1   3   1      438.18      391.69     11.07 o 
   2   3   1      709.97      643.10     12.88 o 
   3   3   1     7007.55     6878.06    165.01 o 
   4   3   1     3752.26     3590.47     97.64 o 
   5   3   1      649.88      694.96     18.68 o 
   6   3   1     1269.38     1358.83     34.29 o 
   7   3   1     2246.23     2558.57     86.67 o 
   8   3   1      951.93      886.97     23.13 o 
   9   3   1        5.05       13.57      4.73 o 
  10   3   1     1501.81     1466.84     26.74 o 
  11   3   1       75.77       96.20      9.66 o 
  12   3   1        0.23        5.92      4.43 o 
  13   3   1       87.31       80.10      9.52 o 
  14   3   1      228.44      223.78     15.17 o 
  15   3   1        0.23        8.74      5.15 o 
  16   3   1       55.70       70.39     10.90 o 
  17   3   1      107.94      112.90     13.36 o 
  18   3   1       35.06       37.69      9.90 o 
   0   4   1      902.78      835.59     28.96 o 
   1   4   1       25.94       25.53      4.76 o 
   2   4   1      367.26      387.40     11.52 o 
   3   4   1     1065.01      940.69     23.91 o 
   4   4   1      192.92      189.84      9.76 o 
   5   4   1     1580.68     1491.36     63.45 o 
   6   4   1       80.51       95.64      6.34 o 
   7   4   1      329.06      283.12     11.35 o 
   8   4   1     1148.45     1076.78     24.04 o 
   9   4   1        0.86        3.95      3.94 o 
  10   4   1      253.74      243.29     12.69 o 
  11   4   1        9.00       14.16      5.14 o 
  12   4   1        0.01        1.40      4.24 o 
  13   4   1       48.75       54.61      9.37 o 
  14   4   1      248.61      232.79     17.82 o 
  15   4   1      406.86      388.80     23.16 o 
  16   4   1        4.92        2.13      8.09 o 
  17   4   1       19.50       34.78      9.47 o 
   1   5   1       91.39      103.75      9.04 o 
   2   5   1       11.16       10.48      3.67 o 
   3   5   1      175.97      173.06      7.36 o 
   4   5   1      706.63      645.81     17.67 o 
   5   5   1      133.31      138.62      7.69 o 
   6   5   1      288.21      280.07     13.82 o 
   7   5   1      291.46      279.97     11.82 o 
   8   5   1        7.93       12.44      4.22 o 
   9   5   1      341.80      303.95     12.98 o 
  10   5   1        2.52       -2.57      4.22 o 
  11   5   1        5.26        2.40      4.89 o 
  12   5   1       96.96      114.42     14.84 o 
  13   5   1        1.64        0.13      8.37 o 
  14   5   1       55.84       78.68     14.24 o 
  15   5   1        0.72        1.85      8.74 o 
  16   5   1      170.65      176.31     19.99 o 
   0   6   1      487.02      460.39     24.58 o 
   1   6   1       13.68       26.54      5.52 o 
   2   6   1        0.02        2.37      3.29 o 
   3   6   1      941.09      862.55     22.14 o 
   4   6   1       86.79       73.69      7.04 o 
   5   6   1       16.13       24.40      5.16 o 
   6   6   1        0.28        1.51      3.65 o 
   7   6   1       96.67      111.65     11.29 o 
   8   6   1        0.27       -0.27      3.68 o 
   9   6   1       61.66       72.35     11.66 o 
  10   6   1        1.52        9.00      7.21 o 
  11   6   1        5.10       -0.44      6.41 o 
  12   6   1       51.81       60.09     12.45 o 
  13   6   1       11.42       19.13     10.07 o 
  14   6   1        0.01        8.79      9.85 o 
  15   6   1       54.08       46.57     11.93 o 
   1   7   1        3.52        4.98      3.55 o 
   2   7   1        1.98        4.72      3.22 o 
   3   7   1       69.44       74.39      9.04 o 
   4   7   1        7.52        6.16      4.51 o 
   5   7   1       49.91       59.10      9.91 o 
   6   7   1      111.15      114.44     13.30 o 
   7   7   1       69.89       66.88     11.28 o 
   8   7   1        2.12        7.93      6.82 o 
   9   7   1        0.45        6.72      7.97 o 
  10   7   1        0.19       -1.82      6.99 o 
  11   7   1       12.47        3.03      8.58 o 
  12   7   1        0.01       14.26     10.43 o 
  13   7   1        5.04       -0.77      9.21 o 
   0   8   1      101.25      132.00     19.26 o 
   1   8   1       41.14       46.30      8.98 o 
   2   8   1       26.53       21.93      7.92 o 
   3   8   1       44.84       64.64     11.27 o 
   4   8   1        0.22        6.68      6.67 o 
   5   8   1       50.55       60.76     11.27 o 
   6   8   1       15.68       15.82      8.26 o 
   7   8   1       13.55       13.62      7.97 o 
   8   8   1        0.41        3.15      8.43 o 
   9   8   1       28.76       28.24     10.24 o 
  10   8   1        2.04        3.29      8.33 o 
  11   8   1       64.95       79.17     14.50 o 
   1   9   1        0.00       -0.47     13.29 o 
   2   9   1        1.30       10.92     13.77 o 
   3   9   1        0.03       -3.76      8.85 o 
   4   9   1       10.56        9.62      8.82 o 
   5   9   1       12.60        8.93      9.49 o 
   6   9   1       12.94       15.40      8.80 o 
   7   9   1        0.72        3.68      8.19 o 
   8   9   1        3.50        6.11      7.81 o 
   0   0   2     4213.69     2776.67    884.05 o 
   2   0   2     2985.54     3581.13     97.05 o 
   3   0   2     5150.30     6358.46    226.00 o 
   4   0   2     2731.10     3046.87     96.40 o 
   5   0   2     2064.40     2602.71    102.44 o 
   6   0   2     6031.52     7307.64    295.15 o 
   7   0   2     1556.25     2099.58     98.97 o 
   8   0   2     4920.03     5366.08    288.49 o 
   9   0   2      640.86      843.15     45.12 o 
  10   0   2     3858.05     4056.02    250.05 o 
  11   0   2     1261.94     1147.12     64.91 o 
  12   0   2     2363.43     2390.65     43.07 o 
  13   0   2     1648.61     1736.31     38.55 o 
  14   0   2       59.21       61.25     12.05 o 
  15   0   2     1584.06     1435.81     44.12 o 
  16   0   2        0.36        5.12      7.50 o 
  17   0   2      135.58      155.95     33.94 o 
  18   0   2      101.75      133.09     23.07 o 
  19   0   2      105.74       98.20     21.28 o 
   1   1   2    16528.61    16760.19    422.94 o 
   2   1   2      486.02      507.53     18.57 o 
   3   1   2    11146.03    12210.34    525.61 o 
   4   1   2     6118.04     7140.41    265.81 o 
   5   1   2      127.82      131.11      4.81 o 
   6   1   2    16602.53    20231.68    575.12 o 
   7   1   2     1974.83     2484.99     85.84 o 
   8   1   2        4.04       16.84      4.91 o 
   9   1   2      447.55      511.55     23.32 o 
  10   1   2     1941.09     2049.71     76.17 o 
  11   1   2      487.38      499.28     19.97 o 
  12   1   2      128.45      134.74     10.94 o 
  13   1   2      279.04      267.34     14.12 o 
  14   1   2      168.61      176.56     13.59 o 
  15   1   2      282.96      266.52     16.54 o 
  16   1   2       10.54        7.62      5.81 o 
  17   1   2       44.47       55.00      9.22 o 
  18   1   2       12.65       26.61      7.50 o 
  19   1   2       23.92       37.01      8.71 o 
   0   2   2    19471.73    16839.99    153.10 o 
   1   2   2    65212.36    58321.82   1421.10 o 
   2   2   2    16562.79    16697.98    452.07 o 
   3   2   2      462.02      470.14     12.87 o 
   4   2   2        9.15       11.15      1.55 o 
   5   2   2       56.81       54.10     10.42 o 
   6   2   2      770.83      866.03     17.95 o 
   7   2   2      719.29      716.53     13.30 o 
   8   2   2       55.79       73.17      5.74 o 
   9   2   2       78.63       79.25      6.46 o 
  10   2   2      461.46      518.96     15.77 o 
  11   2   2      765.75      768.25     19.88 o 
  12   2   2      572.26      606.84     18.62 o 
  13   2   2      218.33      268.39     13.97 o 
  14   2   2      318.61      291.37     15.78 o 
  15   2   2      615.10      552.48     20.07 o 
  16   2   2        3.90       13.79      6.11 o 
  17   2   2      135.90      153.64     13.88 o 
  18   2   2       11.32       20.61      7.22 o 
   1   3   2        0.73        2.19      1.75 o 
   2   3   2       19.88       22.84      3.13 o 
   3   3   2     1013.30      898.88     26.94 o 
   4   3   2      112.68      108.09      4.69 o 
   5   3   2       58.04       71.03      4.03 o 
   6   3   2     2960.93     2962.99    261.35 o 
   7   3   2      279.38      298.55     15.29 o 
   8   3   2       36.27       29.70      4.46 o 
   9   3   2        5.06        6.47      4.39 o 
  10   3   2        6.59        3.13      4.19 o 
  11   3   2      975.97      953.38     22.67 o 
  12   3   2      146.83      145.93     11.68 o 
  13   3   2       29.32       28.22      6.72 o 
  14   3   2      497.08      449.40     17.95 o 
  15   3   2      165.69      138.23     14.43 o 
  16   3   2        1.18       13.99      6.69 o 
  17   3   2       17.65       17.21      6.93 o 
  18   3   2        5.30       10.02      6.59 o 
   0   4   2       17.44       17.60      6.12 o 
   1   4   2     1955.08     1576.14     96.93 o 
   2   4   2      208.80      145.32     31.30 o 
   3   4   2      357.52      350.38     14.68 o 
   4   4   2      174.91      174.23      6.67 o 
   5   4   2      405.03      418.16     14.03 o 
   6   4   2       49.77       48.45      5.05 o 
   7   4   2        0.18        1.72      2.76 o 
   8   4   2      449.49      366.05     53.26 o 
   9   4   2      174.62      160.79     10.82 o 
  10   4   2      193.38      199.85     11.98 o 
  11   4   2       42.08       45.53      6.92 o 
  12   4   2      268.27      270.30     16.44 o 
  13   4   2        0.59        6.61      5.83 o 
  14   4   2      171.64      147.10     14.59 o 
  15   4   2       41.22       57.24     10.17 o 
  16   4   2       77.43       79.44     13.46 o 
  17   4   2        8.89       14.29      7.97 o 
   1   5   2      183.61      184.53     10.61 o 
   2   5   2       23.40       31.65      4.73 o 
   3   5   2      423.00      266.41     55.70 o 
   4   5   2       20.11       17.15      3.25 o 
   5   5   2      117.29      127.40      7.71 o 
   6   5   2        3.17        8.40      3.72 o 
   7   5   2       32.69       31.27      5.36 o 
   8   5   2        0.00        6.60      4.58 o 
   9   5   2      215.10      212.77     14.70 o 
  10   5   2       70.45       69.59      9.65 o 
  11   5   2      448.59      399.48     24.02 o 
  12   5   2       15.31       24.27      6.73 o 
  13   5   2       85.60       96.66     14.25 o 
  14   5   2        0.60        8.09      8.63 o 
  15   5   2        3.73       13.58      8.80 o 
  16   5   2        1.11       11.88      8.29 o 
   0   6   2      251.57      217.98     18.04 o 
   1   6   2       12.21       21.65      4.97 o 
   2   6   2       86.25      103.73      8.21 o 
   3   6   2        2.51        5.80      3.40 o 
   4   6   2        0.00        1.25      2.60 o 
   5   6   2      158.23      172.28     12.74 o 
   6   6   2      209.40      212.76     13.72 o 
   7   6   2        5.89        7.43      4.98 o 
   8   6   2        8.57       13.00      5.38 o 
   9   6   2       51.77       50.87      8.85 o 
  10   6   2        0.52        6.70      7.02 o 
  11   6   2       65.37       67.62     12.55 o 
  12   6   2       36.48       38.75     10.33 o 
  13   6   2      139.26      172.91     19.67 o 
  14   6   2       52.30       63.96     13.83 o 
  15   6   2        0.91        6.67      8.45 o 
   1   7   2       13.69       26.22      5.20 o 
   2   7   2        9.00       19.52      5.82 o 
   3   7   2       41.88       57.11      8.20 o 
   4   7   2       23.31       36.14      7.14 o 
   5   7   2       42.20       51.42      8.32 o 
   6   7   2        2.51        6.02      6.24 o 
   7   7   2       21.86       32.47      8.86 o 
   8   7   2       20.86       24.07      8.45 o 
   9   7   2       38.66       65.56     11.82 o 
  10   7   2        0.75        5.57      7.91 o 
  11   7   2       70.58       67.95     12.99 o 
  12   7   2      147.02      191.89     20.35 o 
  13   7   2       18.50       17.47     10.03 o 
   0   8   2       54.38       47.78     12.64 o 
   1   8   2        2.61        5.43      5.17 o 
   2   8   2       11.38        8.82      7.90 o 
   3   8   2       49.64       60.63     10.61 o 
   4   8   2       17.48       18.64      7.59 o 
   5   8   2        2.75       11.66      7.28 o 
   6   8   2        8.20       10.32      7.69 o 
   7   8   2       16.97       12.25      8.07 o 
   8   8   2       34.81       62.84     12.48 o 
   9   8   2       14.36       18.43      9.77 o 
  10   8   2        4.04        0.84      7.54 o 
  11   8   2        0.50       10.72      8.50 o 
   1   9   2        8.16        9.49     15.19 o 
   2   9   2        0.94        4.37      7.94 o 
   3   9   2        1.25        4.00     11.11 o 
   4   9   2        2.21       -1.50     11.83 o 
   5   9   2        7.34        7.25     13.00 o 
   6   9   2        2.39       -3.88      7.85 o 
   7   9   2        3.79        0.36      9.29 o 
   1   1   3      261.63      254.62      7.70 o 
   2   1   3      202.80      175.52      5.35 o 
   3   1   3     4398.37     4784.42    196.00 o 
   4   1   3       95.68      100.95      8.16 o 
   5   1   3      712.37      761.42     27.63 o 
   6   1   3     2837.23     3235.64    108.44 o 
   7   1   3       10.54       17.45      3.05 o 
   8   1   3      128.92      165.83      6.66 o 
   9   1   3     1556.12     1655.34     60.39 o 
  10   1   3       87.52      120.86      7.19 o 
  11   1   3       33.75       23.56      4.51 o 
  12   1   3      219.47      230.06     13.10 o 
  13   1   3        3.83        7.75      5.07 o 
  14   1   3      410.03      387.60     16.31 o 
  15   1   3       30.30       34.26      7.38 o 
  16   1   3      106.45       89.39     10.50 o 
  17   1   3       11.97        7.83      5.87 o 
  18   1   3        1.44       12.81      6.57 o 
  19   1   3       55.29       73.54     13.15 o 
   0   2   3    18963.56    16845.91    375.07 o 
   1   2   3    18358.55    17796.36    442.08 o 
   2   2   3    37087.05    35481.37   1058.24 o 
   3   2   3      137.18      115.03      4.22 o 
   4   2   3        8.11        6.63      1.68 o 
   5   2   3     1441.02     1472.15     51.11 o 
   6   2   3        7.13        5.65      2.07 o 
   7   2   3      175.34      175.16      7.37 o 
   8   2   3      182.50      166.87      7.77 o 
   9   2   3      285.95      341.89     10.89 o 
  10   2   3      714.56      665.62     15.30 o 
  11   2   3      566.12      514.68     17.04 o 
  12   2   3       49.68       52.17      7.85 o 
  13   2   3       18.06       14.60      5.65 o 
  14   2   3        0.00        6.93      5.35 o 
  15   2   3        2.56        2.47      4.89 o 
  16   2   3      123.31      129.68     13.35 o 
  17   2   3       41.28       47.87      9.55 o 
  18   2   3       42.73       45.23      9.00 o 
   1   3   3      205.33      189.29      6.37 o 
   2   3   3        0.01        4.87      2.06 o 
   3   3   3       65.01       74.13      4.75 o 
   4   3   3      498.92      480.24     11.82 o 
   5   3   3     2398.33     2478.38     82.47 o 
   6   3   3      243.23      222.01      8.71 o 
   7   3   3       90.28       83.56      6.14 o 
   8   3   3      455.12      402.85     55.79 o 
   9   3   3     3526.53     3401.46     49.40 o 
  10   3   3      128.65      151.62     10.74 o 
  11   3   3      371.55      344.87     14.08 o 
  12   3   3      383.36      369.55     15.01 o 
  13   3   3      222.60      224.88     14.50 o 
  14   3   3       50.11       49.01      9.36 o 
  15   3   3        0.42        5.70      6.36 o 
  16   3   3        1.60        4.25      5.98 o 
  17   3   3      182.95      180.09     16.76 o 
  18   3   3        0.04        8.33      6.96 o 
   0   4   3     3145.50     2794.20     72.87 o 
   1   4   3      194.03      163.06      7.99 o 
   2   4   3     5864.23     5633.89    129.90 o 
   3   4   3      549.42      595.66     13.21 o 
   4   4   3      279.00      280.44      7.86 o 
   5   4   3      579.17      604.48     14.74 o 
   6   4   3      358.59      334.20     10.29 o 
   7   4   3       71.51       99.75      6.73 o 
   8   4   3      150.93      143.77      9.91 o 
   9   4   3      427.90      348.66     33.00 o 
  10   4   3      121.41      126.67     12.02 o 
  11   4   3       46.68       62.79      9.28 o 
  12   4   3      213.27      224.72     16.44 o 
  13   4   3       90.54      101.75     12.49 o 
  14   4   3        1.17        8.89      6.54 o 
  15   4   3       33.66       43.96      9.31 o 
  16   4   3       22.49       32.52      8.44 o 
  17   4   3       28.45       41.70     10.46 o 
   1   5   3      359.47      221.69     57.94 o 
   2   5   3      572.24      506.63     17.55 o 
   3   5   3      136.25      139.18      7.68 o 
   4   5   3      276.40      263.47      8.46 o 
   5   5   3      281.22      285.22      9.99 o 
   6   5   3       85.23       95.42      8.15 o 
   7   5   3       28.78       26.02      6.13 o 
   8   5   3      212.01      231.37     13.79 o 
   9   5   3      766.96      747.13     23.08 o 
  10   5   3       51.50       59.55      8.96 o 
  11   5   3        0.10        0.15      4.87 o 
  12   5   3      121.81      135.15     13.45 o 
  13   5   3      274.13      279.13     19.25 o 
  14   5   3       14.16       18.46      9.33 o 
  15   5   3        9.57       13.14      8.93 o 
  16   5   3       10.52       25.03      9.53 o 
   0   6   3        9.23       12.27      5.55 o 
   1   6   3      382.67      343.19     12.12 o 
   2   6   3      402.39      325.16     42.01 o 
   3   6   3      126.85      130.66      8.81 o 
   4   6   3       36.31       46.15      6.39 o 
   5   6   3        5.16       10.04      4.90 o 
   6   6   3       33.42       35.00      6.95 o 
   7   6   3        2.98        5.41      4.67 o 
   8   6   3      271.44      285.07     15.20 o 
   9   6   3        0.83        1.66      4.16 o 
  10   6   3        7.28        2.59      4.73 o 
  11   6   3       23.51       27.29      8.92 o 
  12   6   3      213.42      253.51     22.12 o 
  13   6   3        0.21        4.11      9.93 o 
  14   6   3        8.73        0.17      9.00 o 
  15   6   3        0.09        9.43      8.29 o 
   1   7   3       50.09       43.77      7.28 o 
   2   7   3        0.35        2.39      3.88 o 
   3   7   3        7.02        9.69      5.20 o 
   4   7   3       32.22       34.75      7.22 o 
   5   7   3        2.96       13.88      5.54 o 
   6   7   3       17.10       20.71      6.12 o 
   7   7   3        2.55        4.29      5.01 o 
   8   7   3        8.14       16.49      7.58 o 
   9   7   3       28.93       37.81      9.98 o 
  10   7   3       38.80       46.20     10.64 o 
  11   7   3        4.75       10.83      9.09 o 
  12   7   3        2.59       15.48      9.64 o 
  13   7   3       14.80       13.84      9.74 o 
   0   8   3       23.42       18.12      9.41 o 
   1   8   3        0.97       10.49      5.48 o 
   2   8   3       42.93       23.53     11.75 o 
   3   8   3       27.58       44.84      9.22 o 
   4   8   3      123.64      122.53     14.41 o 
   5   8   3       12.12       15.80      7.91 o 
   6   8   3      114.09      152.51     16.59 o 
   7   8   3        8.13        9.72      8.13 o 
   8   8   3        9.62       10.69      8.32 o 
   9   8   3        1.34        8.96      8.82 o 
  10   8   3        7.84       -2.60      8.64 o 
  11   8   3        7.12       22.05     10.12 o 
   1   9   3        1.00       -3.61      8.90 o 
   2   9   3        0.91       12.31     11.07 o 
   3   9   3        0.02        3.84      8.85 o 
   4   9   3        0.24        4.76     12.21 o 
   5   9   3        0.92        4.89     12.58 o 
   6   9   3        0.28        1.07     11.76 o 
   7   9   3        6.35        2.83     11.62 o 
   0   0   4     2073.03     2478.82    224.19 o 
   1   0   4     9825.84    10304.81    733.40 o 
   2   0   4    13892.00    17535.22    104.22 o 
   3   0   4     4627.46     5146.18    831.70 o 
   4   0   4    27657.90    31836.52    744.98 o 
   5   0   4    23846.21    29085.42    821.19 o 
   6   0   4      986.45     1096.87     35.03 o 
   7   0   4       83.05       75.04      6.61 o 
   8   0   4      205.83      224.44     16.01 o 
   9   0   4     2389.10     2623.69    133.35 o 
  10   0   4       17.78       19.90      5.29 o 
  11   0   4        1.74        5.14      4.92 o 
  12   0   4       43.72       47.75      8.31 o 
  13   0   4     2890.08     2555.61    170.22 o 
  14   0   4        0.55        2.64      6.97 o 
  15   0   4        2.45        8.74      7.65 o 
  16   0   4       67.84       50.15     11.80 o 
  17   0   4      120.78      153.60     19.49 o 
  18   0   4       10.12       20.56     11.49 o 
  19   0   4       18.15       35.81     13.71 o 
   1   1   4    26491.74    28496.45   1135.43 o 
   2   1   4    15571.45    18277.32    681.70 o 
   3   1   4     6152.05     7242.27    299.14 o 
   4   1   4     1213.62     1363.49     48.48 o 
   5   1   4       39.41       52.41      6.51 o 
   6   1   4     1409.48     1337.03     40.59 o 
   7   1   4     5566.62     6733.89    218.00 o 
   8   1   4      387.93      446.20     14.31 o 
   9   1   4     1349.73     1345.53     49.07 o 
  10   1   4      403.38      361.97     13.48 o 
  11   1   4        0.54        8.17      3.31 o 
  12   1   4     2082.76     2023.59     69.49 o 
  13   1   4       44.79       49.97      7.97 o 
  14   1   4      915.02      901.12     24.16 o 
  15   1   4       26.72       22.43      6.45 o 
  16   1   4      420.16      404.65     19.22 o 
  17   1   4        3.36       10.57      6.13 o 
  18   1   4       80.95       77.29     13.22 o 
  19   1   4       60.22       57.38     11.78 o 
   0   2   4    18653.89    18027.69    634.66 o 
   1   2   4    11455.74    10830.32    248.20 o 
   2   2   4      500.16      525.69     13.55 o 
   3   2   4     1504.23     1621.59     41.17 o 
   4   2   4     1368.14     1342.05     57.80 o 
   5   2   4      480.52      491.70     12.07 o 
   6   2   4       29.76       27.23      3.38 o 
   7   2   4     3550.70     3906.95    169.34 o 
   8   2   4      155.34      183.47     10.24 o 
   9   2   4      578.59      542.60     16.55 o 
  10   2   4      252.92      305.33     10.76 o 
  11   2   4      260.06      274.61     12.51 o 
  12   2   4       37.79       46.95      7.62 o 
  13   2   4      214.26      234.09     14.63 o 
  14   2   4      113.67      114.98     11.35 o 
  15   2   4       22.83       39.42      7.42 o 
  16   2   4        1.51        9.43      6.56 o 
  17   2   4      268.45      271.80     20.27 o 
  18   2   4        0.29        3.40      6.12 o 
   1   3   4      235.38      192.28      6.52 o 
   2   3   4      874.62      856.74     31.45 o 
   3   3   4        0.16        0.11      1.86 o 
   4   3   4      882.15      803.31     28.34 o 
   5   3   4        1.32        2.14      2.26 o 
   6   3   4       28.31       27.30      3.91 o 
   7   3   4      206.66      247.89      8.86 o 
   8   3   4      730.48      760.78     18.63 o 
   9   3   4      118.22      114.77     13.66 o 
  10   3   4       14.18       17.53      4.36 o 
  11   3   4        1.97        4.28      4.20 o 
  12   3   4       63.47       55.48      7.77 o 
  13   3   4      271.97      276.54     16.94 o 
  14   3   4      374.52      379.82     18.59 o 
  15   3   4      117.72      112.27     13.37 o 
  16   3   4       78.72       85.62     12.14 o 
  17   3   4        1.86       11.82      6.84 o 
  18   3   4        1.95        8.10      6.75 o 
   0   4   4      650.39      558.53     18.03 o 
   1   4   4     1306.26     1127.29     23.33 o 
   2   4   4       22.13       25.83      4.27 o 
   3   4   4      322.36      305.88     14.99 o 
   4   4   4      477.80      420.38     15.13 o 
   5   4   4      259.16      277.21      9.64 o 
   6   4   4       18.95       19.20      3.64 o 
   7   4   4       25.32       23.41      4.00 o 
   8   4   4       69.63       65.32      7.17 o 
   9   4   4      109.05       96.90     10.21 o 
  10   4   4      287.17      275.83     14.60 o 
  11   4   4        8.04        6.14      5.53 o 
  12   4   4        7.44       13.57      6.41 o 
  13   4   4        0.39        2.35      5.78 o 
  14   4   4       91.74       93.94     12.16 o 
  15   4   4       18.92       24.14      7.98 o 
  16   4   4       24.66       32.46      8.55 o 
  17   4   4       23.29       30.45      8.50 o 
   1   5   4       24.39       23.57      4.27 o 
   2   5   4      757.45      717.80     17.20 o 
   3   5   4      332.59      313.24     10.81 o 
   4   5   4      427.73      370.66     11.16 o 
   5   5   4      237.49      221.23      9.76 o 
   6   5   4      256.53      287.85     11.80 o 
   7   5   4       95.58       98.56     10.13 o 
   8   5   4        1.44       -1.62      4.54 o 
   9   5   4      189.97      214.90     15.21 o 
  10   5   4       95.41       91.36     10.97 o 
  11   5   4       11.46       23.34      6.98 o 
  12   5   4       53.09       63.20      9.75 o 
  13   5   4       11.17       16.14      6.88 o 
  14   5   4       50.51       37.58      8.34 o 
  15   5   4        6.81        6.54      8.04 o 
  16   5   4       13.28       18.60      8.22 o 
   0   6   4     1530.38     1254.16     32.92 o 
   1   6   4       27.74       24.81      4.57 o 
   2   6   4     1583.75     1539.16     47.82 o 
   3   6   4       26.39       18.08      4.74 o 
   4   6   4        3.52        4.87      3.82 o 
   5   6   4      118.74      145.64     12.07 o 
   6   6   4      196.71      195.17     13.90 o 
   7   6   4       10.84       18.44      5.88 o 
   8   6   4      155.35      162.60     13.81 o 
   9   6   4      204.49      198.37     15.40 o 
  10   6   4       68.50       75.80     10.34 o 
  11   6   4       56.27       52.48      9.54 o 
  12   6   4       63.06       70.20     13.07 o 
  13   6   4      382.76      413.26     25.70 o 
  14   6   4       15.24       28.06     11.11 o 
  15   6   4        2.35       -0.71      7.76 o 
   1   7   4       67.54       76.22      9.31 o 
   2   7   4      407.33      408.14     16.58 o 
   3   7   4       86.56       89.46      9.97 o 
   4   7   4       27.72        7.30      5.09 o 
   5   7   4       65.24       80.57     10.09 o 
   6   7   4       11.87       17.16      6.46 o 
   7   7   4       18.15       14.30      6.18 o 
   8   7   4        9.41       22.16      6.61 o 
   9   7   4       15.41       28.21      9.62 o 
  10   7   4        2.47       17.28      9.34 o 
  11   7   4       42.39       68.61     13.22 o 
  12   7   4       45.01       74.65     14.49 o 
  13   7   4       69.77       66.25     13.51 o 
   0   8   4      201.50      158.09     22.32 o 
   1   8   4        2.97        6.40      5.36 o 
   2   8   4      176.62      150.71     18.00 o 
   3   8   4       33.34       45.98      9.90 o 
   4   8   4        8.85        3.53      4.93 o 
   5   8   4        0.31       -5.65      7.61 o 
   6   8   4       21.75       27.76      9.17 o 
   7   8   4       29.82       42.55     10.36 o 
   8   8   4        6.40       18.21      9.31 o 
   9   8   4        4.41       14.31      9.22 o 
  10   8   4        2.65        9.67      9.29 o 
  11   8   4        0.85        7.82      8.68 o 
   1   9   4        0.62        5.95     12.40 o 
   2   9   4       55.27       48.88     13.02 o 
   3   9   4        2.40        0.69      9.09 o 
   4   9   4        2.47       -0.71      8.67 o 
   5   9   4        0.00        4.08     12.20 o 
   6   9   4        0.16        0.95     11.19 o 
   7   9   4       13.27       12.26     13.95 o 
   1   1   5     8050.07     8740.43    397.53 o 
   2   1   5     2343.09     2481.87    105.86 o 
   3   1   5      623.55      648.99     25.15 o 
   4   1   5      213.69      234.95      7.64 o 
   5   1   5        8.26        9.93      1.67 o 
   6   1   5       41.24       20.39      2.74 o 
   7   1   5      365.26      416.06     12.85 o 
   8   1   5     1509.47     1681.46     52.86 o 
   9   1   5      121.47      154.66      7.43 o 
  10   1   5      100.10      108.25      7.01 o 
  11   1   5      175.60      189.49     11.81 o 
  12   1   5      769.50      698.03     21.82 o 
  13   1   5      104.88       88.94      8.98 o 
  14   1   5      613.78      524.33     18.78 o 
  15   1   5       81.69       92.81     11.44 o 
  16   1   5       30.49       29.94      7.59 o 
  17   1   5       13.25       20.94      6.99 o 
  18   1   5       80.62      103.85     14.62 o 
   0   2   5      164.88      154.16      7.25 o 
   1   2   5     3773.60     3491.81    136.35 o 
   2   2   5       85.38       88.27      3.19 o 
   3   2   5       39.08       46.79      2.52 o 
   4   2   5      395.60      475.73     16.66 o 
   5   2   5      119.29      109.07      5.18 o 
   6   2   5     1306.86     1368.37     54.58 o 
   7   2   5      159.12      172.39      7.21 o 
   8   2   5     2691.68     2611.59    108.41 o 
   9   2   5      189.53      179.38     12.77 o 
  10   2   5      117.17      109.00      7.45 o 
  11   2   5        1.32        3.29      4.35 o 
  12   2   5       31.47       41.09      7.11 o 
  13   2   5     1329.74     1298.99     28.06 o 
  14   2   5       86.35      110.57     11.02 o 
  15   2   5      189.37      208.22     17.22 o 
  16   2   5       84.91       82.48     11.79 o 
  17   2   5       11.72       21.19      7.37 o 
  18   2   5       56.59       67.78     10.44 o 
   1   3   5      332.92      278.95      7.13 o 
   2   3   5     3702.62     3611.10    117.69 o 
   3   3   5     4309.49     4263.12    128.18 o 
   4   3   5     1637.64     1629.12     55.61 o 
   5   3   5      170.55      206.28      7.05 o 
   6   3   5       66.18       50.64      4.92 o 
   7   3   5     1311.09     1311.93     38.02 o 
   8   3   5     1581.03     1683.72     55.68 o 
   9   3   5      812.01      770.31     30.27 o 
  10   3   5      260.72      250.31     12.13 o 
  11   3   5        1.97        1.67      5.02 o 
  12   3   5        5.43        6.45      5.50 o 
  13   3   5      112.23      112.82     12.49 o 
  14   3   5        3.29       -0.11      5.35 o 
  15   3   5      141.62      145.62     15.18 o 
  16   3   5       24.57       17.59      7.53 o 
  17   3   5      237.91      224.11     19.09 o 
  18   3   5       27.21       35.80      8.99 o 
   0   4   5     2045.13     2011.19     86.48 o 
   1   4   5    11043.56    10545.86    229.41 o 
   2   4   5     1389.96     1301.03     46.50 o 
   3   4   5     3437.83     3358.09    110.93 o 
   4   4   5      595.71      575.56     26.07 o 
   5   4   5        3.74        5.82      2.56 o 
   6   4   5       23.85       24.82      4.00 o 
   7   4   5       47.00       62.33      5.83 o 
   8   4   5     2181.42     2023.83     92.75 o 
   9   4   5      112.04      114.63     11.12 o 
  10   4   5      529.70      498.01     21.89 o 
  11   4   5      256.85      250.45     16.05 o 
  12   4   5      390.13      384.93     18.14 o 
  13   4   5      502.10      479.47     20.88 o 
  14   4   5      132.47      153.24     15.43 o 
  15   4   5      128.58      150.19     15.23 o 
  16   4   5       26.47       24.58      7.73 o 
  17   4   5       79.00       76.21     11.73 o 
   1   5   5      506.59      461.33     11.86 o 
   2   5   5        0.47        3.59      2.90 o 
   3   5   5      509.11      514.87     22.90 o 
   4   5   5      849.32      836.39     39.46 o 
   5   5   5       56.89       57.31      6.54 o 
   6   5   5      454.12      453.43     16.38 o 
   7   5   5       27.42       35.23      6.92 o 
   8   5   5      325.81      358.50     16.05 o 
   9   5   5      136.60      134.35     12.46 o 
  10   5   5        0.10        9.23      5.61 o 
  11   5   5       12.02        9.77      5.73 o 
  12   5   5       48.49       51.73      9.33 o 
  13   5   5       71.59       84.37     11.76 o 
  14   5   5        5.35        5.69      6.21 o 
  15   5   5        0.84        0.21      6.93 o 
  16   5   5        1.63       11.81      9.05 o 
   0   6   5        6.01        9.52      4.41 o 
   1   6   5       96.74       99.20      8.64 o 
   2   6   5       11.37       13.52      4.61 o 
   3   6   5       39.35       35.04      6.43 o 
   4   6   5      471.29      424.02     15.88 o 
   5   6   5        3.19       -2.05      3.49 o 
   6   6   5      111.59      127.63     11.78 o 
   7   6   5      360.75      363.13     16.53 o 
   8   6   5      238.80      249.22     16.01 o 
   9   6   5      127.93      120.78     12.69 o 
  10   6   5       33.38       24.63      7.05 o 
  11   6   5        9.06       24.92      7.25 o 
  12   6   5        6.31       11.25      6.93 o 
  13   6   5       29.26       39.97     12.02 o 
  14   6   5       28.12       59.46     12.64 o 
  15   6   5        1.11        4.12      8.04 o 
   1   7   5        6.22       12.61      5.90 o 
   2   7   5        7.15        8.51      4.92 o 
   3   7   5       20.52       23.42      6.29 o 
   4   7   5       17.07       13.73      5.71 o 
   5   7   5        2.54        8.81      5.04 o 
   6   7   5        5.28        7.73      5.10 o 
   7   7   5        4.78       10.09      5.66 o 
   8   7   5       35.09       55.17      9.04 o 
   9   7   5        1.50        5.61      6.13 o 
  10   7   5       20.25       23.02     10.10 o 
  11   7   5        8.16        2.48      8.34 o 
  12   7   5       21.11       33.30     11.31 o 
  13   7   5       19.90       20.53     10.46 o 
   0   8   5       24.77       26.09     10.49 o 
   1   8   5        3.71        9.74      5.79 o 
   2   8   5        7.48        5.58      4.81 o 
   3   8   5       20.62       22.35      8.41 o 
   4   8   5       59.31       54.45     11.89 o 
   5   8   5        6.56       10.78      6.94 o 
   6   8   5        4.06        5.93      8.24 o 
   7   8   5       45.63       61.44     11.77 o 
   8   8   5        0.11       -4.40      7.72 o 
   9   8   5       17.13       17.35     11.28 o 
  10   8   5       19.00       26.01     10.70 o 
   1   9   5        2.44       10.68      6.40 o 
   2   9   5        0.15        8.42     13.10 o 
   3   9   5        7.82       11.51      9.92 o 
   4   9   5       12.55       10.21      9.23 o 
   5   9   5        1.03        4.05      9.72 o 
   6   9   5        3.01       -6.57     11.80 o 
   7   9   5        0.07       -3.39     10.43 o 
   0   0   6    23366.51    24499.01   2220.15 o 
   1   0   6     2274.25     2427.61    132.10 o 
   2   0   6     9748.61     9629.07    877.64 o 
   3   0   6     7285.22     6302.49   1670.64 o 
   4   0   6     7378.16     8184.77    755.41 o 
   5   0   6     2005.53     2101.17     80.51 o 
   6   0   6      560.21      544.53     26.14 o 
   7   0   6       16.10       47.48      6.34 o 
   8   0   6    10344.18    12124.50    460.82 o 
   9   0   6      116.51      141.41     10.86 o 
  10   0   6     4689.97     4422.77    220.86 o 
  11   0   6      385.80      421.93     24.52 o 
  12   0   6       84.00       83.12     10.62 o 
  13   0   6      855.00      735.24     46.25 o 
  14   0   6       21.87       47.78     11.15 o 
  15   0   6        0.14       11.66      8.30 o 
  16   0   6      112.38      107.06     15.83 o 
  17   0   6        0.53        0.84      6.80 o 
  18   0   6      332.46      335.53     34.97 o 
   1   1   6    35103.05    39390.25   1772.54 o 
   2   1   6     1700.13     1895.84     80.19 o 
   3   1   6     1728.66     1949.40     69.02 o 
   4   1   6     2646.34     3047.85    111.04 o 
   5   1   6      980.66     1090.09     41.87 o 
   6   1   6      594.11      673.78     19.52 o 
   7   1   6      274.58      297.70     12.89 o 
   8   1   6       68.73       68.78      4.15 o 
   9   1   6      231.40      243.62      8.31 o 
  10   1   6      147.39      172.05      8.43 o 
  11   1   6     1027.88      976.07     32.42 o 
  12   1   6      907.72      810.68     29.89 o 
  13   1   6      322.86      297.12     12.09 o 
  14   1   6       39.16       48.15      7.75 o 
  15   1   6       58.13       81.50     10.57 o 
  16   1   6       41.72       39.45      8.32 o 
  17   1   6      111.07      118.13     15.39 o 
  18   1   6       19.94       37.45      9.20 o 
   0   2   6      898.66      895.33     37.65 o 
   1   2   6     2173.58     2207.62     80.03 o 
   2   2   6     1456.71     1419.64     49.98 o 
   3   2   6      129.14      120.80      3.77 o 
   4   2   6     3359.16     3533.42    151.50 o 
   5   2   6       27.46       25.16      3.09 o 
   6   2   6     1756.32     2153.81     79.35 o 
   7   2   6     1044.88     1103.87     39.74 o 
   8   2   6       87.47      100.71      6.55 o 
   9   2   6       19.80       31.86      4.66 o 
  10   2   6      660.07      593.12     21.51 o 
  11   2   6        1.61        1.03      3.89 o 
  12   2   6       48.90       53.74      7.24 o 
  13   2   6       59.77       57.74      8.32 o 
  14   2   6        1.66        3.38      5.87 o 
  15   2   6       16.28       16.28      7.44 o 
  16   2   6       25.18       27.48      7.72 o 
  17   2   6       18.71       27.48      7.65 o 
  18   2   6      214.29      232.01     21.38 o 
   1   3   6     1810.40     1799.50     42.21 o 
   2   3   6      690.92      640.04     17.88 o 
   3   3   6      563.06      563.34     13.03 o 
   4   3   6      241.00      295.95      8.19 o 
   5   3   6     1752.79     1847.55     78.72 o 
   6   3   6      154.61      178.37      7.06 o 
   7   3   6      252.95      276.42     10.55 o 
   8   3   6      129.86      140.02      7.32 o 
   9   3   6      266.10      286.41     13.20 o 
  10   3   6        0.85        0.88      4.66 o 
  11   3   6      943.33      888.63     25.05 o 
  12   3   6       95.31      116.19     12.40 o 
  13   3   6      255.36      249.18     17.53 o 
  14   3   6        5.62       13.30      6.37 o 
  15   3   6       26.65       35.95      8.68 o 
  16   3   6       33.47       51.05     10.11 o 
  17   3   6       20.09       41.03      9.69 o 
  18   3   6        3.46       15.67      7.68 o 
   0   4   6       55.26       43.80      5.86 o 
   1   4   6     5537.62     5244.61    139.30 o 
   2   4   6      652.29      560.25     17.25 o 
   3   4   6      406.44      382.97     10.63 o 
   4   4   6     1707.79     1636.49     59.00 o 
   5   4   6      321.71      307.81     10.10 o 
   6   4   6       38.11       42.69      5.93 o 
   7   4   6      303.61      321.05     17.64 o 
   8   4   6      265.53      271.43     11.93 o 
   9   4   6       28.61       27.46      6.64 o 
  10   4   6     1102.53     1084.02     45.93 o 
  11   4   6      113.50      114.15     12.11 o 
  12   4   6        0.31       -1.99      4.78 o 
  13   4   6       98.50       99.86     12.07 o 
  14   4   6       95.46       99.02     12.60 o 
  15   4   6        1.42        2.52      6.47 o 
  16   4   6       13.68       21.15      7.17 o 
  17   4   6        0.50        5.21      6.63 o 
   1   5   6       23.88       30.67      4.27 o 
   2   5   6        6.09        9.88      3.03 o 
   3   5   6      386.28      333.39     12.89 o 
   4   5   6        1.33        5.07      3.77 o 
   5   5   6      347.89      333.45     22.89 o 
   6   5   6      105.78      124.80      9.48 o 
   7   5   6       84.74      107.94     10.81 o 
   8   5   6      194.78      183.15     13.86 o 
   9   5   6      204.01      206.58     14.83 o 
  10   5   6       13.20       18.70      6.15 o 
  11   5   6      127.22      109.53     12.45 o 
  12   5   6       15.37       13.68      6.03 o 
  13   5   6        2.76       13.36      6.40 o 
  14   5   6      179.22      188.68     17.23 o 
  15   5   6       25.96       39.10      9.19 o 
  16   5   6       16.55       28.51      7.89 o 
   0   6   6      209.17      221.02     14.46 o 
   1   6   6      332.95      300.07     11.99 o 
   2   6   6      199.13      167.98     10.43 o 
   3   6   6        9.85        8.57      4.25 o 
   4   6   6      202.45      194.11     11.98 o 
   5   6   6       21.84       18.21      4.89 o 
   6   6   6       35.81       42.65      7.46 o 
   7   6   6       11.88       22.08      6.48 o 
   8   6   6      241.76      274.48     16.50 o 
   9   6   6       72.32       65.04      9.55 o 
  10   6   6       10.63       19.58      6.69 o 
  11   6   6       64.66       80.08     11.13 o 
  12   6   6       11.80       11.83      6.34 o 
  13   6   6        2.80       -1.80      6.00 o 
  14   6   6       46.85       63.19     13.32 o 
   1   7   6      486.97      482.98     20.98 o 
   2   7   6       33.52       25.34      6.81 o 
   3   7   6      223.76      188.92     13.86 o 
   4   7   6      108.17      109.21     11.50 o 
   5   7   6       60.23       58.28      8.85 o 
   6   7   6        5.52       14.16      5.53 o 
   7   7   6        2.72       15.99      6.06 o 
   8   7   6      168.21      198.89     15.96 o 
   9   7   6       48.94       49.82      9.15 o 
  10   7   6      242.85      272.80     19.80 o 
  11   7   6       71.82       86.91     14.67 o 
  12   7   6      126.39      134.57     18.07 o 
  13   7   6        0.65        8.72      8.63 o 
   0   8   6       45.70       69.71     15.88 o 
   1   8   6      205.17      245.76     19.09 o 
   2   8   6        2.35        0.80      5.08 o 
   3   8   6       11.40        3.23      7.04 o 
   4   8   6        3.97        5.15      5.62 o 
   5   8   6        0.26        2.34      5.86 o 
   6   8   6        2.53        9.62      7.58 o 
   7   8   6        0.58        0.06     11.32 o 
   8   8   6       41.31       48.28     12.93 o 
   9   8   6       30.45       40.08     10.68 o 
  10   8   6        5.05        8.44      8.79 o 
   1   9   6       45.84       76.27     13.05 o 
   2   9   6        4.13       14.42      9.53 o 
   3   9   6       51.20       54.56     11.19 o 
   4   9   6        0.21       17.12     10.75 o 
   5   9   6        2.71        8.73      9.99 o 
   6   9   6        3.58        2.04      9.13 o 
   7   9   6        0.42       -3.36      8.44 o 
   1   1   7     4086.88     4131.94    173.80 o 
   2   1   7     1129.65     1064.17     48.58 o 
   3   1   7     1955.74     2221.25     62.30 o 
   4   1   7     3902.45     4335.81    169.24 o 
   5   1   7        5.14        1.91      1.41 o 
   6   1   7      811.63      992.79     27.62 o 
   7   1   7      241.44      264.03      9.22 o 
   8   1   7      300.12      285.67     20.67 o 
   9   1   7      577.88      572.68     15.75 o 
  10   1   7      145.01      157.16      8.21 o 
  11   1   7      231.60      257.11     10.07 o 
  12   1   7      156.21      163.25      9.46 o 
  13   1   7      315.21      291.36     12.93 o 
  14   1   7      719.87      611.11     19.29 o 
  15   1   7      104.43       97.10     11.37 o 
  16   1   7       40.40       40.83      9.69 o 
  17   1   7       29.76       38.68      9.42 o 
  18   1   7       50.78       53.35     10.81 o 
   0   2   7     1426.95     1812.11    104.57 o 
   1   2   7     2571.47     2406.11    252.32 o 
   2   2   7     6282.06     6979.73    278.53 o 
   3   2   7     5955.35     5839.77    235.90 o 
   4   2   7      441.86      538.93     20.64 o 
   5   2   7      114.97      124.02      5.52 o 
   6   2   7      559.50      615.62     24.42 o 
   7   2   7      896.19      878.00     29.10 o 
   8   2   7      225.87      245.02      8.65 o 
   9   2   7       35.31       44.63      5.19 o 
  10   2   7       29.70       28.14      4.51 o 
  11   2   7      573.45      531.40     19.24 o 
  12   2   7       56.55       64.69      8.69 o 
  13   2   7        2.45        3.51      5.06 o 
  14   2   7        6.83       15.89      6.53 o 
  15   2   7      552.48      462.84     21.06 o 
  16   2   7        0.71        8.13      7.48 o 
  17   2   7        0.01        4.08      6.73 o 
  18   2   7        0.69       12.63      7.85 o 
   1   3   7     2152.56     2163.64     63.11 o 
   2   3   7     1861.39     1788.76     48.87 o 
   3   3   7     1516.74     1438.53     56.32 o 
   4   3   7     3407.60     3356.49    139.03 o 
   5   3   7     1032.09      956.99     45.37 o 
   6   3   7       49.77       40.65      4.19 o 
   7   3   7      909.41      881.69     31.24 o 
   8   3   7      235.90      226.64     10.12 o 
   9   3   7      539.34      541.64     28.59 o 
  10   3   7       11.00       17.21      5.60 o 
  11   3   7        0.23        4.53      5.51 o 
  12   3   7      411.24      399.39     21.73 o 
  13   3   7      647.16      614.10     23.60 o 
  14   3   7      262.07      256.82     18.59 o 
  15   3   7       11.26       29.62      8.20 o 
  16   3   7      166.54      150.28     15.82 o 
  17   3   7       13.94       26.43      7.91 o 
   0   4   7      715.16      603.23     18.23 o 
   1   4   7      157.55      149.01      6.13 o 
   2   4   7        1.64       -0.07      2.54 o 
   3   4   7      440.26      362.87     11.09 o 
   4   4   7     2013.58     2028.16     87.43 o 
   5   4   7     1312.46     1306.14     76.96 o 
   6   4   7      795.17      830.93     46.48 o 
   7   4   7     1106.03     1088.68     54.51 o 
   8   4   7      381.14      391.48     15.59 o 
   9   4   7        6.08        9.66      5.55 o 
  10   4   7      450.66      430.80     23.50 o 
  11   4   7      676.91      595.49     36.45 o 
  12   4   7        0.57       -2.81      5.13 o 
  13   4   7        0.12        0.92      5.01 o 
  14   4   7      120.30      106.14     13.18 o 
  15   4   7      277.79      275.88     20.76 o 
  16   4   7        2.29        9.54      6.95 o 
  17   4   7        7.11       23.91      7.74 o 
   1   5   7      232.24      213.86      7.56 o 
   2   5   7        0.24       -0.42      2.79 o 
   3   5   7      361.18      340.11     15.26 o 
   4   5   7      799.71      743.53     32.60 o 
   5   5   7       10.65       17.29      4.56 o 
   6   5   7      290.96      282.27     12.24 o 
   7   5   7      263.63      271.73     16.08 o 
   8   5   7       74.10       79.87      9.74 o 
   9   5   7      155.28      147.19     13.01 o 
  10   5   7       11.70       12.33      5.50 o 
  11   5   7       20.90       26.44      7.60 o 
  12   5   7       85.10      101.11     12.44 o 
  13   5   7        3.05       11.24      6.26 o 
  14   5   7       67.45       58.95     10.52 o 
  15   5   7       20.83       41.30      9.21 o 
  16   5   7      151.28      129.71     15.07 o 
   0   6   7      436.69      371.53     30.26 o 
   1   6   7      346.54      311.70     13.76 o 
   2   6   7      144.45      144.01     10.03 o 
   3   6   7       76.69       74.76      7.95 o 
   4   6   7      178.84      189.33     11.16 o 
   5   6   7      381.42      360.92     19.69 o 
   6   6   7       49.74       63.86      9.09 o 
   7   6   7      258.49      244.55     15.65 o 
   8   6   7       80.16      103.10     11.51 o 
   9   6   7       32.11       51.27      8.87 o 
  10   6   7       25.27       26.14      7.63 o 
  11   6   7      201.07      204.86     16.98 o 
  12   6   7       28.02       22.69      7.12 o 
  13   6   7       26.35       21.59      7.58 o 
  14   6   7       39.80       36.93      8.29 o 
   1   7   7        1.95        7.06      5.03 o 
   2   7   7       50.12       55.15      9.59 o 
   3   7   7       48.92       59.20      9.90 o 
   4   7   7        2.90        9.02      5.75 o 
   5   7   7       64.81       63.84      9.25 o 
   6   7   7       34.63       36.98      7.84 o 
   7   7   7        0.01        6.04      5.37 o 
   8   7   7        5.91        6.79      5.90 o 
   9   7   7       43.95       56.80      9.52 o 
  10   7   7        5.93       17.77      7.12 o 
  11   7   7       54.20       50.88     10.09 o 
  12   7   7        1.33       12.35      9.75 o 
  13   7   7        0.01       -2.91      8.41 o 
   0   8   7      114.24      100.26     18.36 o 
   1   8   7        6.94        9.80      6.25 o 
   2   8   7       88.46       87.70     12.12 o 
   3   8   7        3.80        5.21      7.41 o 
   4   8   7        0.43        2.30      6.29 o 
   5   8   7       83.62       79.16     13.00 o 
   6   8   7       12.20       24.50      8.53 o 
   7   8   7        4.60        9.10      7.15 o 
   8   8   7       15.54       19.73     13.67 o 
   9   8   7        3.56        8.62      9.03 o 
  10   8   7        0.41        2.60      7.23 o 
   1   9   7        0.02        1.57      5.89 o 
   2   9   7       20.86       21.54      8.43 o 
   3   9   7        0.68        4.12      6.81 o 
   4   9   7       12.21       24.13      7.56 o 
   5   9   7        0.30        0.24      9.01 o 
   6   9   7        0.79       -5.18      9.62 o 
   0   0   8     1178.90     1098.67    153.10 o 
   1   0   8      830.10      802.14     41.87 o 
   2   0   8    12465.34    13716.77    837.60 o 
   3   0   8      257.49      207.98     19.60 o 
   4   0   8    12454.13    11630.14   2130.05 o 
   5   0   8     3399.60     4081.74    240.71 o 
   6   0   8      226.07      228.67     17.41 o 
   7   0   8       66.53       74.62      6.46 o 
   8   0   8     2598.98     2622.59    126.18 o 
   9   0   8        9.67       13.72      3.89 o 
  10   0   8      792.78      754.78     46.11 o 
  11   0   8     1751.79     1783.89    103.53 o 
  12   0   8      138.16      168.91     16.48 o 
  13   0   8      172.56      199.88     18.16 o 
  14   0   8       97.36       83.66     11.39 o 
  15   0   8      343.32      347.14     22.87 o 
  16   0   8        0.44        2.25      6.58 o 
  17   0   8      368.42      404.06     31.13 o 
  18   0   8      288.70      304.30     50.56 o 
   1   1   8       90.67       92.83      3.60 o 
   2   1   8      618.22      608.07     30.04 o 
   3   1   8     1592.44     1572.88     45.25 o 
   4   1   8    13827.46    15725.21    569.40 o 
   5   1   8     2338.45     2836.06     88.85 o 
   6   1   8      213.79      191.58      5.55 o 
   7   1   8     5641.01     6307.75    172.09 o 
   8   1   8        8.67        3.27      2.06 o 
   9   1   8      714.26      603.72     24.77 o 
  10   1   8      405.66      381.99     14.25 o 
  11   1   8     2761.05     2639.59     85.05 o 
  12   1   8        0.13        4.94      3.87 o 
  13   1   8      159.61      160.32     11.01 o 
  14   1   8        8.54        7.35      4.64 o 
  15   1   8        6.28       13.43      6.21 o 
  16   1   8      208.01      188.13     18.36 o 
  17   1   8        9.35       16.56      7.49 o 
  18   1   8        0.07       10.71      7.30 o 
   0   2   8      926.02     1214.52     84.99 o 
   1   2   8      649.63      719.06     40.05 o 
   2   2   8        1.88        3.50      1.77 o 
   3   2   8        4.09        1.13      1.76 o 
   4   2   8     1066.60     1183.33     40.03 o 
   5   2   8     1810.87     2065.12     88.04 o 
   6   2   8     3747.61     4353.65    200.69 o 
   7   2   8       98.66      105.85      6.21 o 
   8   2   8      336.79      305.57     10.58 o 
   9   2   8       63.69       59.78      5.70 o 
  10   2   8      406.54      382.44     11.66 o 
  11   2   8     1046.48      968.92     31.72 o 
  12   2   8     3219.36     3028.63    133.80 o 
  13   2   8        3.07        4.71      5.14 o 
  14   2   8       31.59       29.87      8.02 o 
  15   2   8       29.82       45.79      9.30 o 
  16   2   8        0.06        7.16      7.01 o 
  17   2   8      237.50      293.24     23.60 o 
  18   2   8       21.69       33.57      9.85 o 
   1   3   8     2923.25     3242.06    127.25 o 
   2   3   8      379.08      359.28     10.46 o 
   3   3   8       58.10       62.39      4.65 o 
   4   3   8     1471.88     1467.88     66.52 o 
   5   3   8       79.62       88.25      5.03 o 
   6   3   8      278.04      252.38     10.62 o 
   7   3   8      731.82      697.68     41.77 o 
   8   3   8        1.29        3.42      3.33 o 
   9   3   8      263.41      275.07     14.06 o 
  10   3   8      378.42      364.71     14.64 o 
  11   3   8      194.07      201.42     13.61 o 
  12   3   8       54.71       70.83     10.12 o 
  13   3   8       17.27       31.90      7.94 o 
  14   3   8        0.91        5.91      5.90 o 
  15   3   8        4.94       13.76      7.03 o 
  16   3   8      101.87      135.78     15.19 o 
  17   3   8        4.64        7.96      6.93 o 
   0   4   8      418.86      422.30     12.85 o 
   1   4   8      319.08      295.22      8.60 o 
   2   4   8     1078.04     1059.20     35.19 o 
   3   4   8      215.06      217.75      8.78 o 
   4   4   8       91.03      104.88      7.47 o 
   5   4   8      639.43      630.59     47.02 o 
   6   4   8      444.39      410.94     28.31 o 
   7   4   8        3.81        4.98      3.71 o 
   8   4   8        1.68        4.85      4.07 o 
   9   4   8      233.88      229.18     14.73 o 
  10   4   8       78.65       90.76     10.74 o 
  11   4   8       40.17       38.95      8.41 o 
  12   4   8      173.42      178.00     15.40 o 
  13   4   8       25.96       23.13      7.42 o 
  14   4   8        9.16       18.53      6.58 o 
  15   4   8       23.17       43.37      9.11 o 
  16   4   8        2.37        5.96      6.76 o 
  17   4   8       16.09       27.27      7.97 o 
   1   5   8       27.04       40.17      5.25 o 
   2   5   8       12.50       14.54      3.85 o 
   3   5   8      362.77      372.04     15.27 o 
   4   5   8       15.18       15.74      4.25 o 
   5   5   8       66.62       72.32      8.19 o 
   6   5   8      193.55      216.21     11.57 o 
   7   5   8        7.52        8.36      4.07 o 
   8   5   8      224.65      203.72     14.57 o 
   9   5   8      158.10      176.18     14.32 o 
  10   5   8       83.94       92.32     10.75 o 
  11   5   8       14.61       23.13      6.94 o 
  12   5   8        9.44       11.21      6.03 o 
  13   5   8        5.46        8.15      6.42 o 
  14   5   8        2.10        1.47      6.55 o 
  15   5   8      139.24      152.89     16.25 o 
  16   5   8       30.25       36.71      9.53 o 
   0   6   8     1493.09     1366.67     93.28 o 
   1   6   8      294.00      257.10     15.68 o 
   2   6   8      188.10      157.68     11.43 o 
   3   6   8      261.86      241.78     11.58 o 
   4   6   8       40.20       37.36      6.09 o 
   5   6   8        1.65        9.22      5.30 o 
   6   6   8       51.38       65.04     11.01 o 
   7   6   8       91.53      117.09     11.80 o 
   8   6   8       18.74       19.67      6.80 o 
   9   6   8      334.32      321.99     18.00 o 
  10   6   8       64.75       98.38     11.91 o 
  11   6   8       13.28       12.01      5.99 o 
  12   6   8        9.89        3.83      5.68 o 
  13   6   8       10.20       15.48      6.76 o 
  14   6   8       15.45       27.65      7.78 o 
   1   7   8       17.13        0.83      5.15 o 
   2   7   8      101.56      124.20     14.02 o 
   3   7   8      107.32      133.13     14.34 o 
   4   7   8       34.40       28.78      8.14 o 
   5   7   8       64.20       74.58     11.98 o 
   6   7   8       21.20       44.98      8.47 o 
   7   7   8      262.96      268.88     17.07 o 
   8   7   8        0.01        3.08      5.67 o 
   9   7   8       81.63       91.44     12.33 o 
  10   7   8       14.56       12.91      7.19 o 
  11   7   8      125.35      162.32     16.22 o 
  12   7   8       40.05       56.38     12.90 o 
   0   8   8      184.88      186.55     25.09 o 
   1   8   8       14.67       30.37      7.90 o 
   2   8   8        4.37        0.99      5.67 o 
   3   8   8       60.96       63.11     11.34 o 
   4   8   8        0.60       -1.00      6.03 o 
   5   8   8       34.45       44.84      9.81 o 
   6   8   8        8.85       15.61      7.30 o 
   7   8   8       11.77       18.18      8.06 o 
   8   8   8       15.63       23.00      8.92 o 
   9   8   8       41.68       43.61     16.96 o 
  10   8   8       53.97       44.52     16.52 o 
   1   9   8        3.23        8.22      5.84 o 
   2   9   8        1.93        7.03      5.91 o 
   3   9   8        1.98        9.40      7.91 o 
   4   9   8       10.62       12.73      7.25 o 
   5   9   8        0.20        5.12      7.30 o 
   6   9   8        3.84        6.85     10.02 o 
   1   1   9       31.57       38.25      2.76 o 
   2   1   9       45.97       30.14      4.18 o 
   3   1   9      576.18      555.42     16.82 o 
   4   1   9       52.71       50.27      2.97 o 
   5   1   9     1255.65     1576.04     52.47 o 
   6   1   9        8.19        6.17      1.94 o 
   7   1   9      110.89      104.25      4.84 o 
   8   1   9       12.16       13.40      3.10 o 
   9   1   9        1.10        1.36      2.43 o 
  10   1   9      350.82      306.89     19.35 o 
  11   1   9     1737.23     1613.55     47.10 o 
  12   1   9      152.96      156.64      9.99 o 
  13   1   9      296.04      266.78     12.85 o 
  14   1   9      143.79      140.38     13.27 o 
  15   1   9      136.01      127.99     13.25 o 
  16   1   9      120.01      140.57     15.98 o 
  17   1   9       12.77       11.40      6.99 o 
  18   1   9        0.95        8.65      7.52 o 
   0   2   9      263.49      281.74     18.94 o 
   1   2   9      206.85      233.59     10.58 o 
   2   2   9      782.39      782.14     38.20 o 
   3   2   9     3324.48     3688.37    164.92 o 
   4   2   9       23.21       28.25      3.30 o 
   5   2   9     2032.37     2064.46     86.29 o 
   6   2   9      646.58      669.07     22.73 o 
   7   2   9       27.41       22.09      3.40 o 
   8   2   9       17.97       47.17      5.08 o 
   9   2   9     1519.97     1478.79     65.42 o 
  10   2   9     1876.56     1737.24     61.84 o 
  11   2   9       60.73       72.39      7.99 o 
  12   2   9        0.26        8.13      5.90 o 
  13   2   9        3.54        8.47      5.58 o 
  14   2   9        4.54        6.81      5.80 o 
  15   2   9      117.72       98.14     14.07 o 
  16   2   9       81.88       65.72     12.06 o 
  17   2   9       57.76       73.60     12.37 o 
  18   2   9       32.57       45.45     10.28 o 
   1   3   9     4297.76     4585.87    190.37 o 
   2   3   9      673.46      771.58     31.27 o 
   3   3   9     3014.69     3103.21    139.78 o 
   4   3   9      487.47      468.90     18.85 o 
   5   3   9       35.77       40.91      5.12 o 
   6   3   9        5.96        3.44      3.18 o 
   7   3   9      488.54      499.61     35.19 o 
   8   3   9      276.26      258.90     10.59 o 
   9   3   9       38.32       47.74      6.39 o 
  10   3   9      559.52      559.68     28.21 o 
  11   3   9      361.54      356.06     18.06 o 
  12   3   9      534.56      455.13     24.31 o 
  13   3   9       51.52       58.06      9.96 o 
  14   3   9      370.54      357.06     19.17 o 
  15   3   9      237.77      237.14     18.82 o 
  16   3   9      213.64      240.09     19.67 o 
  17   3   9       88.76       88.90     12.70 o 
   0   4   9     5006.42     5155.53    215.97 o 
   1   4   9      297.55      292.25      8.14 o 
   2   4   9     1635.38     1760.30     64.36 o 
   3   4   9     1020.16     1009.59     40.18 o 
   4   4   9      390.18      349.06     16.68 o 
   5   4   9     2435.82     2383.29    136.23 o 
   6   4   9      361.77      341.17     18.35 o 
   7   4   9      137.46      134.65      9.24 o 
   8   4   9      273.15      275.29     13.36 o 
   9   4   9      139.54      136.00     14.74 o 
  10   4   9     1314.31     1275.30     65.84 o 
  11   4   9      276.42      306.86     18.01 o 
  12   4   9       95.31       97.55     11.68 o 
  13   4   9       21.46       23.59      7.48 o 
  14   4   9       49.98       51.14      9.88 o 
  15   4   9       94.73      110.43     13.52 o 
  16   4   9       39.22       54.60     10.32 o 
   1   5   9      893.71      848.78     42.60 o 
   2   5   9      454.67      435.47     19.43 o 
   3   5   9      139.24      149.21     13.43 o 
   4   5   9       83.60       85.98      8.05 o 
   5   5   9       66.86       64.86      7.45 o 
   6   5   9      273.53      267.15     16.65 o 
   7   5   9        4.94        4.73      4.05 o 
   8   5   9       30.77       42.43      7.76 o 
   9   5   9        4.01        9.14      5.17 o 
  10   5   9     1177.21     1094.97     73.16 o 
  11   5   9      344.98      377.30     23.98 o 
  12   5   9        3.59       16.64      6.89 o 
  13   5   9        4.11        1.14      6.10 o 
  14   5   9       10.40       15.93      7.50 o 
  15   5   9        2.28        8.82      6.45 o 
   0   6   9        0.30        7.41      7.86 o 
   1   6   9       67.78       49.04      8.95 o 
   2   6   9      241.87      221.75     15.89 o 
   3   6   9       17.08       19.62      6.28 o 
   4   6   9       63.84       69.79      7.43 o 
   5   6   9      259.02      273.98     14.63 o 
   6   6   9      110.82      106.11      9.23 o 
   7   6   9       20.17       37.15      7.68 o 
   8   6   9        4.14        4.62      5.68 o 
   9   6   9        1.49        6.90      5.62 o 
  10   6   9      100.13      141.66     14.01 o 
  11   6   9        1.33       11.28      6.33 o 
  12   6   9        6.20       13.54     11.40 o 
  13   6   9       10.63       10.71      7.15 o 
  14   6   9        1.29        3.05      6.51 o 
   1   7   9       74.40       73.86     10.89 o 
   2   7   9      100.62      109.49     13.03 o 
   3   7   9        0.25        2.76      5.40 o 
   4   7   9       20.42       15.88      6.33 o 
   5   7   9        0.12        4.58      5.91 o 
   6   7   9      107.07       91.16     13.11 o 
   7   7   9        8.51       12.60      7.01 o 
   8   7   9        5.02        3.83      5.54 o 
   9   7   9        3.68        8.63      5.62 o 
  10   7   9        0.09       -6.99      5.57 o 
  11   7   9       88.77       95.07     13.34 o 
  12   7   9        0.33        0.91      6.35 o 
   0   8   9      195.83      188.79     25.15 o 
   1   8   9        0.28       10.22      6.00 o 
   2   8   9       40.94       42.99      9.56 o 
   3   8   9        4.16       -3.48      4.83 o 
   4   8   9        0.18        1.94      6.52 o 
   5   8   9        0.79       -2.12      5.79 o 
   6   8   9        0.77        1.52      6.55 o 
   7   8   9       16.83       25.28      8.94 o 
   8   8   9        0.69        2.96      7.01 o 
   9   8   9        9.22        4.84      7.43 o 
  10   8   9       15.57       22.62     10.55 o 
   1   9   9       16.94       16.18      6.17 o 
   2   9   9       10.73       22.54      7.82 o 
   3   9   9       26.96       27.08     10.44 o 
   4   9   9        8.21       21.39      8.72 o 
   5   9   9       13.06       21.08      8.58 o 
   6   9   9        2.05        1.02      6.58 o 
   0   0  10      254.22      316.09     38.57 o 
   1   0  10    11594.48    12515.97    844.89 o 
   2   0  10      757.42      883.28     56.67 o 
   3   0  10      390.99      377.20     14.66 o 
   4   0  10    23041.22    22506.51   2116.28 o 
   5   0  10    14799.99    13264.76   1642.32 o 
   6   0  10      651.93      809.45     41.00 o 
   7   0  10     3167.68     2907.80    109.06 o 
   8   0  10     2225.37     2139.82     58.58 o 
   9   0  10        1.25       11.16      3.81 o 
  10   0  10        8.33        6.24      4.98 o 
  11   0  10     1308.11     1350.64     57.88 o 
  12   0  10      803.25      747.76     29.46 o 
  13   0  10     2372.65     2233.30    131.22 o 
  14   0  10        1.32        1.95      5.22 o 
  15   0  10      129.13      151.89     21.72 o 
  16   0  10        0.97       -1.66     12.58 o 
  17   0  10       83.81       75.48     28.25 o 
  18   0  10       17.73       30.86     20.41 o 
   1   1  10     6364.94     6544.06    285.81 o 
   2   1  10     4760.53     5074.59    225.61 o 
   3   1  10     2480.68     2534.07     86.21 o 
   4   1  10      300.77      405.99     10.10 o 
   5   1  10     1783.79     2166.46     68.78 o 
   6   1  10     5661.59     6339.32    191.99 o 
   7   1  10      444.15      450.15     13.32 o 
   8   1  10      823.26      799.71     21.84 o 
   9   1  10      366.70      337.42     12.39 o 
  10   1  10      479.74      455.47     20.92 o 
  11   1  10      316.95      327.53     12.45 o 
  12   1  10     1027.73      945.98     29.37 o 
  13   1  10       40.54       39.79      7.38 o 
  14   1  10      436.46      420.33     28.68 o 
  15   1  10       75.51       86.04     11.01 o 
  16   1  10      279.19      305.83     20.60 o 
  17   1  10        7.91       27.39      8.62 o 
  18   1  10      300.23      282.37     34.69 o 
   0   2  10      350.98      421.20     18.40 o 
   1   2  10        6.38        9.49      2.45 o 
   2   2  10      364.57      455.84     22.09 o 
   3   2  10     7629.70     9015.05    361.14 o 
   4   2  10      248.60      290.16     14.15 o 
   5   2  10      276.94      255.88     11.31 o 
   6   2  10       38.95       59.16      4.39 o 
   7   2  10     1294.32     1380.65     59.04 o 
   8   2  10        1.74        3.38      3.32 o 
   9   2  10      343.77      308.87     12.56 o 
  10   2  10      801.81      808.10     23.86 o 
  11   2  10      264.10      259.07     12.38 o 
  12   2  10     1126.07      993.59     37.72 o 
  13   2  10      620.74      570.67     24.70 o 
  14   2  10      227.46      213.61     16.72 o 
  15   2  10       72.84       75.72     10.94 o 
  16   2  10       42.75       64.08     13.73 o 
  17   2  10       90.19       97.53     14.00 o 
  18   2  10        3.48       10.18      9.69 o 
   1   3  10      196.34      254.06     13.09 o 
   2   3  10      635.49      653.97     24.29 o 
   3   3  10     1352.67     1396.44     54.82 o 
   4   3  10       28.73       32.43      3.82 o 
   5   3  10       60.65       68.76      5.94 o 
   6   3  10      748.52      700.45     32.18 o 
   7   3  10       96.46       82.77      6.88 o 
   8   3  10        8.48        7.63      3.35 o 
   9   3  10      172.76      169.51     10.39 o 
  10   3  10       33.92       24.84      5.59 o 
  11   3  10        3.87       11.82      5.78 o 
  12   3  10      176.97      200.23     14.38 o 
  13   3  10      209.62      206.22     14.97 o 
  14   3  10       19.89       43.46      9.08 o 
  15   3  10      124.77      113.73     13.30 o 
  16   3  10      209.58      228.34     19.10 o 
  17   3  10       36.98       43.14     10.16 o 
   0   4  10     1634.66     1712.56     91.81 o 
   1   4  10      103.42       97.70      5.84 o 
   2   4  10      305.58      311.73     16.96 o 
   3   4  10      172.20      173.25      8.42 o 
   4   4  10      884.54      892.85     57.83 o 
   5   4  10       49.24       57.73      6.26 o 
   6   4  10      383.57      363.41     21.52 o 
   7   4  10      123.71      116.25      8.30 o 
   8   4  10        7.78       13.37      4.44 o 
   9   4  10       85.32       96.79      8.80 o 
  10   4  10      186.98      218.73     15.98 o 
  11   4  10      413.79      375.47     21.19 o 
  12   4  10      180.84      179.23     15.63 o 
  13   4  10       23.28       28.44      8.19 o 
  14   4  10        3.88        9.57      7.22 o 
  15   4  10      107.19      133.76     14.85 o 
  16   4  10       32.59       23.52      8.20 o 
   1   5  10      106.12      101.39     11.07 o 
   2   5  10      130.88      134.59      8.27 o 
   3   5  10       48.23       41.82      5.81 o 
   4   5  10       78.03       98.43      8.54 o 
   5   5  10        6.03       12.79      4.17 o 
   6   5  10        2.65        7.33      3.78 o 
   7   5  10       14.14       18.81      4.84 o 
   8   5  10      637.15      612.97     42.36 o 
   9   5  10      219.18      213.73     15.68 o 
  10   5  10       94.78       93.38     11.42 o 
  11   5  10       10.61        4.31      5.96 o 
  12   5  10      228.07      226.39     17.64 o 
  13   5  10        0.04        1.62      5.52 o 
  14   5  10        1.06        8.16      7.30 o 
  15   5  10        0.39        2.70      6.10 o 
   0   6  10      959.70      818.60     77.02 o 
   1   6  10      110.91      124.45     13.29 o 
   2   6  10       63.56       65.99     10.18 o 
   3   6  10       25.39       49.55      8.93 o 
   4   6  10       27.85       45.16      8.57 o 
   5   6  10       42.41       68.27      7.88 o 
   6   6  10       48.59       50.86      7.06 o 
   7   6  10        1.07        0.56      4.34 o 
   8   6  10        0.06        5.80      4.82 o 
   9   6  10       29.23       33.25      6.71 o 
  10   6  10       34.54       34.69      8.12 o 
  11   6  10       26.56       29.75      7.97 o 
  12   6  10       12.13       18.34      6.81 o 
  13   6  10        0.01        4.85      6.01 o 
  14   6  10        5.25       21.45      7.66 o 
   1   7  10      170.89      175.24     16.39 o 
   2   7  10       60.68       79.58     11.60 o 
   3   7  10      205.30      197.47     17.39 o 
   4   7  10       14.20       13.43      6.39 o 
   5   7  10        6.93       12.06      6.75 o 
   6   7  10       52.60       64.70     11.34 o 
   7   7  10       78.16       72.70     12.24 o 
   8   7  10        0.47       -7.66      5.11 o 
   9   7  10       45.71       58.49     10.98 o 
  10   7  10       41.57       53.65      8.77 o 
  11   7  10        0.14        7.01      5.34 o 
  12   7  10        0.62       11.49      6.15 o 
   0   8  10        1.64       15.57      9.66 o 
   1   8  10      122.37      120.30     14.44 o 
   2   8  10       48.43       32.20      8.81 o 
   3   8  10        0.34        7.89      5.29 o 
   4   8  10      112.24      106.18     17.52 o 
   5   8  10        7.88       20.16      8.56 o 
   6   8  10        0.05        7.68      7.27 o 
   7   8  10        0.13        0.59      6.67 o 
   8   8  10       39.10       48.97     11.40 o 
   9   8  10        7.36       20.06     10.35 o 
   1   9  10        5.27       10.40      6.11 o 
   2   9  10       30.34       39.47      8.95 o 
   3   9  10       22.67       19.24      8.02 o 
   4   9  10       37.40       47.99     10.76 o 
   5   9  10       17.98       16.43      8.28 o 
   1   1  11     3446.78     3511.79    149.35 o 
   2   1  11     1654.97     1695.26     83.30 o 
   3   1  11      108.54      101.27      6.05 o 
   4   1  11      535.32      562.34     19.44 o 
   5   1  11       11.94       22.43      2.68 o 
   6   1  11     1985.99     2103.36     64.52 o 
   7   1  11      725.98      861.74     20.75 o 
   8   1  11      429.90      426.22     18.15 o 
   9   1  11      357.17      328.31     14.12 o 
  10   1  11       21.10       23.89      3.84 o 
  11   1  11        4.35        8.00      5.15 o 
  12   1  11       17.53       14.96      5.51 o 
  13   1  11      102.75       84.04      9.70 o 
  14   1  11       72.04       80.93     10.39 o 
  15   1  11        0.16        9.57      5.85 o 
  16   1  11        6.88        8.63      5.82 o 
  17   1  11       51.41       50.64     16.59 o 
  18   1  11        3.56       17.86     12.57 o 
   0   2  11      592.65      732.15     41.52 o 
   1   2  11       96.00       88.02      3.94 o 
   2   2  11     2606.10     2646.29    137.09 o 
   3   2  11     1075.62     1160.39     42.83 o 
   4   2  11     2132.23     2361.11    101.79 o 
   5   2  11     1199.12     1277.65     47.62 o 
   6   2  11      537.00      518.76     21.66 o 
   7   2  11      623.41      604.43     21.55 o 
   8   2  11     1082.29      958.55     44.99 o 
   9   2  11       28.36       24.14      4.74 o 
  10   2  11      268.89      235.71     10.67 o 
  11   2  11       11.71       13.73      4.56 o 
  12   2  11      440.14      412.02     14.63 o 
  13   2  11        0.39        7.60      5.51 o 
  14   2  11       88.72       93.31     11.69 o 
  15   2  11       16.54       19.21      6.78 o 
  16   2  11      166.19      162.36     15.37 o 
  17   2  11        6.54       20.82      8.09 o 
   1   3  11      427.81      339.37     15.75 o 
   2   3  11       13.07       17.15      3.26 o 
   3   3  11     1678.69     1643.20     70.72 o 
   4   3  11        0.62        2.09      2.12 o 
   5   3  11      120.08      144.79      8.43 o 
   6   3  11      197.77      229.73      9.80 o 
   7   3  11      137.87      129.49      8.42 o 
   8   3  11        3.70        5.49      3.41 o 
   9   3  11     4109.42     3765.25    185.55 o 
  10   3  11       99.54      112.25      8.87 o 
  11   3  11      757.75      684.87     26.18 o 
  12   3  11      242.28      229.92     18.05 o 
  13   3  11      388.68      342.16     15.26 o 
  14   3  11       14.24       22.61      7.00 o 
  15   3  11       29.37       30.09      8.60 o 
  16   3  11       48.37       57.19     11.26 o 
  17   3  11      107.47      117.44     15.56 o 
   0   4  11      502.53      445.03     19.24 o 
   1   4  11       13.77       25.71      3.62 o 
   2   4  11     1552.50     1657.56     82.15 o 
   3   4  11      689.21      728.81     33.03 o 
   4   4  11       57.11       54.58      5.94 o 
   5   4  11      329.81      306.32     18.00 o 
   6   4  11       17.88       18.67      3.98 o 
   7   4  11       88.71       87.18      7.50 o 
   8   4  11      694.22      639.79     36.31 o 
   9   4  11     1028.83      957.13     47.60 o 
  10   4  11      138.63      137.56     11.05 o 
  11   4  11       44.31       47.33      8.06 o 
  12   4  11        7.14       15.80     10.67 o 
  13   4  11        1.65       17.19      7.00 o 
  14   4  11       71.43       46.03     13.04 o 
  15   4  11        4.14       12.79      7.88 o 
  16   4  11      178.77      178.43     17.34 o 
   1   5  11       55.06       54.47      8.54 o 
   2   5  11        0.19       -0.39      3.93 o 
   3   5  11       10.69       15.81      4.27 o 
   4   5  11      135.52      163.29      9.88 o 
   5   5  11       92.66      110.93      9.43 o 
   6   5  11      107.06      110.47      8.89 o 
   7   5  11      210.36      226.10     12.69 o 
   8   5  11      147.55      132.23     10.20 o 
   9   5  11     1245.48     1146.94     60.97 o 
  10   5  11       87.28       67.12      8.95 o 
  11   5  11       23.34       33.23      7.26 o 
  12   5  11      131.92      127.19     13.73 o 
  13   5  11        2.15        0.51      5.93 o 
  14   5  11      100.90       83.45     10.31 o 
  15   5  11        6.18       15.68      6.88 o 
   0   6  11       18.53       16.66     10.49 o 
   1   6  11       91.46       82.54     11.21 o 
   2   6  11      623.69      555.20     24.70 o 
   3   6  11      121.15      111.99     12.88 o 
   4   6  11        5.26       10.97      5.41 o 
   5   6  11        0.74       -4.48      4.74 o 
   6   6  11       13.62       15.71      5.77 o 
   7   6  11        2.29        4.21      4.41 o 
   8   6  11        0.29        6.38      4.64 o 
   9   6  11       49.11       48.62      7.86 o 
  10   6  11       49.48       47.33      7.99 o 
  11   6  11       10.95        8.12      5.97 o 
  12   6  11       63.53       76.03     10.15 o 
  13   6  11       24.49       27.15      7.47 o 
  14   6  11       15.29       22.94      7.22 o 
   1   7  11        0.30        4.21      5.34 o 
   2   7  11       78.03       80.10     11.75 o 
   3   7  11       88.29       67.64     11.00 o 
   4   7  11       16.65       14.56      6.69 o 
   5   7  11        6.81        0.85      5.58 o 
   6   7  11       15.66       12.67      7.17 o 
   7   7  11       14.44       18.83      7.80 o 
   8   7  11        5.26       23.70      8.50 o 
   9   7  11       31.06       24.29      8.42 o 
  10   7  11        0.26        1.37      6.42 o 
  11   7  11        1.87        9.31      6.25 o 
  12   7  11        2.22        8.68      5.93 o 
   0   8  11      296.28      291.49     39.88 o 
   1   8  11       22.44       23.15      7.54 o 
   2   8  11      106.48      110.45     13.88 o 
   3   8  11        3.81        8.41      6.22 o 
   4   8  11       34.55       27.86      9.43 o 
   5   8  11       12.07       13.34      7.33 o 
   6   8  11        1.09        1.31      6.27 o 
   7   8  11        0.95        2.33      6.75 o 
   8   8  11        2.48        6.37      6.98 o 
   9   8  11        0.17       16.60      7.47 o 
   1   9  11        2.98        4.36      6.00 o 
   2   9  11        5.45       11.83      7.14 o 
   3   9  11        7.41        7.13      8.95 o 
   4   9  11        4.70        8.48      7.13 o 
   5   9  11        0.28        2.42      6.49 o 
   0   0  12     2419.58     2352.52    353.43 o 
   1   0  12     4674.82     4932.70    383.78 o 
   2   0  12     6632.12     6947.45    406.35 o 
   3   0  12      939.11      983.33     59.52 o 
   4   0  12     9962.58    10458.46    759.85 o 
   5   0  12     8052.26     7809.48    489.99 o 
   6   0  12      132.86      137.37      7.74 o 
   7   0  12      716.69      598.75     48.71 o 
   8   0  12      715.26      665.82     32.16 o 
   9   0  12      373.52      346.70     20.18 o 
  10   0  12        7.99       16.48      6.04 o 
  11   0  12     2174.95     2220.28     79.21 o 
  12   0  12     4490.10     4233.08    213.13 o 
  13   0  12     1214.30      899.99     74.41 o 
  14   0  12       21.58       36.80     12.05 o 
  15   0  12        3.68        7.49      9.31 o 
  16   0  12       19.67       28.25     19.94 o 
  17   0  12        4.57        6.88     13.29 o 
  18   0  12       32.54       19.23     18.99 o 
   1   1  12     8082.67     8020.92    370.03 o 
   2   1  12     2783.05     2958.49    144.77 o 
   3   1  12       74.01      115.47     12.89 o 
   4   1  12       82.40       64.55      3.68 o 
   5   1  12     1170.92     1284.83     36.54 o 
   6   1  12      938.29      984.36     22.46 o 
   7   1  12        3.84        4.80      2.10 o 
   8   1  12        1.13        5.41      2.65 o 
   9   1  12     1317.68     1232.55     40.44 o 
  10   1  12      662.48      631.70     17.90 o 
  11   1  12      165.54      176.65     12.25 o 
  12   1  12      288.42      273.18     14.58 o 
  13   1  12      204.04      212.16     14.31 o 
  14   1  12      684.14      585.46     27.57 o 
  15   1  12       13.43        7.43      5.09 o 
  16   1  12       50.55       70.13     13.98 o 
  17   1  12       34.10       20.59     13.74 o 
   0   2  12       15.81       26.88      4.24 o 
   1   2  12      237.16      262.26     11.47 o 
   2   2  12     2081.76     2256.65    114.90 o 
   3   2  12     3381.46     3778.85    154.06 o 
   4   2  12      102.37      145.11      7.20 o 
   5   2  12       94.50       85.60      5.72 o 
   6   2  12      117.26      140.19      8.50 o 
   7   2  12     1669.78     1529.88     55.69 o 
   8   2  12     2325.77     2046.24     49.18 o 
   9   2  12       10.47       18.23      4.60 o 
  10   2  12      260.44      238.32     11.54 o 
  11   2  12      130.01      132.80     10.06 o 
  12   2  12     1556.07     1417.49     49.06 o 
  13   2  12      264.61      266.67     17.80 o 
  14   2  12      141.58      142.31     14.18 o 
  15   2  12        3.57        7.41      5.97 o 
  16   2  12       29.69       26.55      7.87 o 
  17   2  12       32.82       42.57      9.50 o 
   1   3  12      150.91      154.56      6.33 o 
   2   3  12      111.93      120.85      6.26 o 
   3   3  12        4.58        5.65      2.65 o 
   4   3  12       12.83       16.68      3.02 o 
   5   3  12      730.66      781.44     45.08 o 
   6   3  12      780.09      774.97     48.60 o 
   7   3  12      267.71      260.22     13.65 o 
   8   3  12       20.43       25.53      4.79 o 
   9   3  12     1329.61     1204.48     55.58 o 
  10   3  12      238.29      224.02     11.97 o 
  11   3  12       41.50       33.46      5.97 o 
  12   3  12      248.70      217.18     13.56 o 
  13   3  12       10.77       13.92      5.57 o 
  14   3  12        1.11       -1.63      5.27 o 
  15   3  12       98.71      114.81     14.87 o 
  16   3  12       26.22       27.68      8.47 o 
  17   3  12       16.75       22.71      8.95 o 
   0   4  12        2.59       -0.21      4.35 o 
   1   4  12      461.48      389.14     18.49 o 
   2   4  12      290.74      303.13     10.43 o 
   3   4  12       54.95       58.16      5.10 o 
   4   4  12      104.37      100.08      9.45 o 
   5   4  12        3.64        4.16      3.27 o 
   6   4  12        0.03       -0.02      2.79 o 
   7   4  12        0.13        3.30      3.23 o 
   8   4  12       18.28       20.76      4.60 o 
   9   4  12        9.62       21.16      5.21 o 
  10   4  12        0.83        2.25      4.41 o 
  11   4  12      140.34      159.38     14.08 o 
  12   4  12       92.34       85.60     10.46 o 
  13   4  12       33.81       29.01      7.32 o 
  14   4  12        3.28       13.54      6.05 o 
  15   4  12       51.95       77.21     12.02 o 
  16   4  12       15.50        6.86      7.19 o 
   1   5  12        3.81        3.23      4.76 o 
   2   5  12       31.81       28.63      5.87 o 
   3   5  12      297.23      265.61     13.85 o 
   4   5  12       42.30       43.39      7.38 o 
   5   5  12       30.04       32.27      5.29 o 
   6   5  12      135.81      143.61     11.67 o 
   7   5  12       34.50       29.72      5.47 o 
   8   5  12      239.10      225.09     12.49 o 
   9   5  12       21.54       24.76      6.28 o 
  10   5  12       54.21       49.33      8.30 o 
  11   5  12       51.41       56.30      8.71 o 
  12   5  12      214.70      241.11     16.79 o 
  13   5  12        3.23        6.65      5.33 o 
  14   5  12       13.61       15.16      5.78 o 
  15   5  12        0.11        8.59      6.19 o 
   0   6  12       56.80       67.42     15.19 o 
   1   6  12       38.83       28.72      7.37 o 
   2   6  12        5.38        9.13      5.73 o 
   3   6  12       75.36       90.69     11.79 o 
   4   6  12       26.48       17.98      6.94 o 
   5   6  12       79.48      111.63     13.08 o 
   6   6  12        2.37        2.56      4.64 o 
   7   6  12       50.06       39.91      8.97 o 
   8   6  12       12.71       13.92      5.17 o 
   9   6  12       58.62       66.85      9.20 o 
  10   6  12       22.62       33.42      7.63 o 
  11   6  12       32.21       37.36      7.56 o 
  12   6  12       29.53       24.32      6.77 o 
  13   6  12       16.31       25.32      7.20 o 
   1   7  12       66.02       43.54      9.31 o 
   2   7  12        5.88       10.30      6.06 o 
   3   7  12       75.27       95.78     12.92 o 
   4   7  12       17.90       22.53      7.13 o 
   5   7  12       15.41       10.08      6.98 o 
   6   7  12        1.49        7.07      6.12 o 
   7   7  12       13.68       29.15      8.47 o 
   8   7  12        1.36        2.35      6.12 o 
   9   7  12       35.10       41.78      9.46 o 
  10   7  12        3.08        6.50      5.89 o 
  11   7  12        4.38        4.20      6.29 o 
   0   8  12        5.51       10.80      9.25 o 
   1   8  12       34.57       69.27     12.05 o 
   2   8  12       27.53       46.52     11.63 o 
   3   8  12        3.24       11.34      6.42 o 
   4   8  12        4.56       12.40      8.68 o 
   5   8  12        3.76        9.35      7.47 o 
   6   8  12        0.74        2.11      6.71 o 
   7   8  12        2.70        2.51      7.00 o 
   8   8  12        0.44        5.65      7.81 o 
   9   8  12        3.46        6.70      6.61 o 
   1   9  12        1.19        8.48      6.74 o 
   2   9  12       10.49       20.26      7.63 o 
   3   9  12        2.00        4.70      6.21 o 
   4   9  12       16.93        6.82      6.77 o 
   1   1  13       77.91      101.50      6.23 o 
   2   1  13      105.08      174.04     10.69 o 
   3   1  13      948.17      840.23     35.35 o 
   4   1  13      218.59      176.38      5.53 o 
   5   1  13        2.94       13.13      2.23 o 
   6   1  13      397.71      432.20     12.68 o 
   7   1  13      815.90      818.03     23.70 o 
   8   1  13      132.61      147.27      9.12 o 
   9   1  13      470.34      466.48     17.73 o 
  10   1  13      211.93      201.80     11.74 o 
  11   1  13      484.49      450.54     16.28 o 
  12   1  13       11.42       23.48      6.40 o 
  13   1  13       16.59       20.52      5.54 o 
  14   1  13      133.12      160.09     12.80 o 
  15   1  13        1.73        5.50      8.20 o 
  16   1  13       26.59        8.96      9.83 o 
  17   1  13       10.68        8.62     11.49 o 
   0   2  13      609.25      520.02     34.72 o 
   1   2  13        3.02        6.85      1.98 o 
   2   2  13      119.75      108.08      6.56 o 
   3   2  13     3370.68     3396.40    140.81 o 
   4   2  13      915.74      930.32     41.80 o 
   5   2  13      171.31      177.73      8.03 o 
   6   2  13       62.34       59.31      6.26 o 
   7   2  13     1027.11      970.10     33.85 o 
   8   2  13       11.43       11.47      4.41 o 
   9   2  13      106.22      120.38      9.15 o 
  10   2  13       29.08       28.26      5.81 o 
  11   2  13       61.04       61.48      7.68 o 
  12   2  13       27.47       29.55      6.77 o 
  13   2  13       25.63       40.14      8.20 o 
  14   2  13        1.44       11.39      6.09 o 
  15   2  13       87.90       89.83     11.65 o 
  16   2  13       53.60       57.17      9.75 o 
  17   2  13       14.03       30.69     10.54 o 
   1   3  13       51.02       60.92      5.30 o 
   2   3  13     1053.08      951.97     62.71 o 
   3   3  13        0.11        3.44      2.61 o 
   4   3  13       20.15       16.84      3.37 o 
   5   3  13     1009.32      964.47     57.05 o 
   6   3  13       58.89       52.28      5.72 o 
   7   3  13        1.44        0.96      3.12 o 
   8   3  13      979.79      876.19     36.51 o 
   9   3  13      222.27      208.06     11.48 o 
  10   3  13     1278.47     1159.66     46.57 o 
  11   3  13      159.19      176.00     11.46 o 
  12   3  13      422.06      405.34     17.07 o 
  13   3  13       60.81       56.11     10.36 o 
  14   3  13       45.70       43.00      9.24 o 
  15   3  13        1.47       -0.59      6.06 o 
  16   3  13       93.62       88.23     13.69 o 
   0   4  13      318.86      280.54     16.73 o 
   1   4  13      311.47      312.72     15.66 o 
   2   4  13        3.85        2.83      3.26 o 
   3   4  13      961.89      898.66     61.96 o 
   4   4  13       72.47       78.77      6.98 o 
   5   4  13      355.89      359.78     21.29 o 
   6   4  13      143.26      146.72     10.08 o 
   7   4  13       97.37       99.23      7.95 o 
   8   4  13        0.31        4.48      3.52 o 
   9   4  13      270.96      289.13     12.51 o 
  10   4  13      367.14      375.23     25.26 o 
  11   4  13        0.55        0.95      4.52 o 
  12   4  13       63.37       67.49      8.64 o 
  13   4  13      229.20      204.06     15.16 o 
  14   4  13       31.95       39.22      7.60 o 
  15   4  13      123.14      119.99     14.28 o 
  16   4  13        0.23        3.97      7.27 o 
   1   5  13        9.09       11.01      4.73 o 
   2   5  13      211.78      225.38     14.59 o 
   3   5  13      985.46      863.17     28.97 o 
   4   5  13      282.13      268.08     16.43 o 
   5   5  13      175.05      162.48     13.31 o 
   6   5  13        8.63        9.21      4.22 o 
   7   5  13        3.02        5.21      3.73 o 
   8   5  13      369.83      359.88     18.74 o 
   9   5  13      207.12      208.61     14.51 o 
  10   5  13       11.07       15.59      5.87 o 
  11   5  13      135.69      148.83     15.34 o 
  12   5  13       29.99       41.14      7.85 o 
  13   5  13        9.95       20.77      6.56 o 
  14   5  13      234.87      239.54     17.42 o 
   0   6  13      342.93      342.47     39.52 o 
   1   6  13      391.20      388.93     19.68 o 
   2   6  13       91.43       91.06     12.18 o 
   3   6  13      319.49      310.07     20.76 o 
   4   6  13       16.32       15.56      6.41 o 
   5   6  13       36.83       32.99      8.84 o 
   6   6  13       72.64       60.97      9.16 o 
   7   6  13       41.48       23.67      6.59 o 
   8   6  13       10.19       18.01      6.92 o 
   9   6  13       70.05       76.26     13.82 o 
  10   6  13       18.53       21.15      7.23 o 
  11   6  13        2.36        9.30      5.84 o 
  12   6  13        4.51        7.85      5.84 o 
  13   6  13       62.68       72.53     10.16 o 
   1   7  13       27.51       19.05      7.34 o 
   2   7  13       76.88       79.59     12.05 o 
   3   7  13       89.20      104.07     13.50 o 
   4   7  13        0.79        3.28      5.44 o 
   5   7  13       11.60       25.82      8.52 o 
   6   7  13       36.12       45.16      9.89 o 
   7   7  13        0.24        7.26      6.39 o 
   8   7  13       29.38       21.88      8.23 o 
   9   7  13        0.03       10.89      6.38 o 
  10   7  13        0.82        4.11      5.74 o 
  11   7  13        0.76        7.03      6.70 o 
   0   8  13      178.78      138.19     22.55 o 
   1   8  13        0.02        3.61      5.86 o 
   2   8  13       85.10      100.97     13.74 o 
   3   8  13        0.08       -1.18      5.61 o 
   4   8  13       16.63       17.99      7.41 o 
   5   8  13       19.75       20.62      8.96 o 
   6   8  13        1.58        3.36      6.36 o 
   7   8  13        0.96        6.01      6.98 o 
   8   8  13        0.16       -3.49      6.15 o 
   1   9  13        2.57       15.24      7.10 o 
   2   9  13       13.05       18.08      6.77 o 
   3   9  13       11.28       16.15      8.22 o 
   0   0  14      231.71      188.26     42.96 o 
   1   0  14     4062.16     4484.32    359.22 o 
   2   0  14       46.09       43.42      6.68 o 
   3   0  14     7836.67     8760.90    578.10 o 
   4   0  14      456.97      371.84     31.55 o 
   5   0  14      119.10       83.03      6.93 o 
   6   0  14     3199.03     3075.57    131.90 o 
   7   0  14      246.74      261.10     10.79 o 
   8   0  14     1742.25     1696.96     39.30 o 
   9   0  14        2.98       11.87      4.53 o 
  10   0  14     1277.31     1185.68     71.09 o 
  11   0  14     2828.31     2533.24    133.63 o 
  12   0  14     1047.73      922.53     48.42 o 
  13   0  14       97.73       70.09     16.07 o 
  14   0  14       50.37       49.88     14.33 o 
  15   0  14        0.78        7.49      9.64 o 
  16   0  14        0.06       31.57     21.84 o 
  17   0  14       27.92       43.67     21.60 o 
   1   1  14     4194.92     4177.89    216.14 o 
   2   1  14       88.21      125.36      8.32 o 
   3   1  14     1672.43     1597.08     81.22 o 
   4   1  14      421.85      477.87     22.93 o 
   5   1  14     1047.84     1054.70     37.18 o 
   6   1  14       58.32       72.72      5.80 o 
   7   1  14     2362.53     2244.94     55.37 o 
   8   1  14      145.90      146.85      9.26 o 
   9   1  14       14.48       19.83      4.77 o 
  10   1  14     1701.38     1606.32     35.98 o 
  11   1  14     2649.04     2369.88     45.07 o 
  12   1  14        0.22        7.76      4.56 o 
  13   1  14       12.24       20.90      5.51 o 
  14   1  14       17.46       20.48      7.90 o 
  15   1  14        3.36        8.09      8.17 o 
  16   1  14      159.41      149.33     19.74 o 
  17   1  14       18.70       28.82     13.38 o 
   0   2  14     2603.85     2637.75    128.89 o 
   1   2  14        0.03        6.73      3.53 o 
   2   2  14       95.69       87.94      6.22 o 
   3   2  14       29.72       45.81      5.01 o 
   4   2  14     1735.28     1725.32     78.96 o 
   5   2  14     1137.41     1206.08     44.98 o 
   6   2  14       12.45       19.00      4.39 o 
   7   2  14      535.24      485.30     14.14 o 
   8   2  14     1587.46     1455.34     59.46 o 
   9   2  14      207.59      191.54     11.28 o 
  10   2  14       14.45       30.03      5.78 o 
  11   2  14     1589.86     1380.35     36.00 o 
  12   2  14      458.24      443.28     17.10 o 
  13   2  14       14.00       18.74      6.18 o 
  14   2  14        3.42        1.50      5.33 o 
  15   2  14        4.74        4.65      5.91 o 
  16   2  14       38.34       34.73     11.97 o 
  17   2  14       20.49       24.16     11.29 o 
   1   3  14      415.17      407.22     17.47 o 
   2   3  14        6.29        8.36      2.46 o 
   3   3  14       11.07       18.63      3.83 o 
   4   3  14      305.38      338.46     17.03 o 
   5   3  14      329.98      287.92     12.25 o 
   6   3  14      693.81      657.62     30.73 o 
   7   3  14       67.76       82.51      7.27 o 
   8   3  14       90.84       89.21      7.84 o 
   9   3  14     1182.06     1051.95     49.32 o 
  10   3  14      754.91      733.22     31.60 o 
  11   3  14       16.90       27.83      5.96 o 
  12   3  14       71.33       84.21      9.38 o 
  13   3  14       86.27      113.71     12.83 o 
  14   3  14       89.56       88.67     11.75 o 
  15   3  14       51.00       44.74      9.03 o 
  16   3  14       20.93       17.68      7.35 o 
   0   4  14      396.36      359.65     26.17 o 
   1   4  14       22.10       28.88      5.43 o 
   2   4  14      138.13      130.07      9.09 o 
   3   4  14      124.30      119.64     10.69 o 
   4   4  14      219.56      205.41     11.05 o 
   5   4  14       14.72       18.12      4.54 o 
   6   4  14       17.84       15.77      4.46 o 
   7   4  14      250.65      243.11     15.64 o 
   8   4  14      320.80      315.70     17.82 o 
   9   4  14      173.60      171.12     11.06 o 
  10   4  14        9.08       12.49      4.88 o 
  11   4  14       97.84       99.73     10.32 o 
  12   4  14       44.43       61.92      8.48 o 
  13   4  14       67.26       61.29      8.32 o 
  14   4  14        2.56        7.38      6.32 o 
  15   4  14       21.19       36.45      9.61 o 
   1   5  14       93.60       91.46      8.72 o 
   2   5  14      265.19      239.71     14.10 o 
   3   5  14        7.18       10.00      5.25 o 
   4   5  14        2.16        4.42      4.55 o 
   5   5  14        8.81       12.49      5.21 o 
   6   5  14       40.85       39.63      7.57 o 
   7   5  14        5.95       10.63      4.07 o 
   8   5  14        7.60        4.33      4.14 o 
   9   5  14       40.63       39.45      6.94 o 
  10   5  14       69.75       66.13      9.07 o 
  11   5  14        6.51       17.94      6.45 o 
  12   5  14       29.79       37.31      7.74 o 
  13   5  14        3.71        6.06      5.81 o 
  14   5  14        5.69       13.37      6.17 o 
   0   6  14      149.38      200.21     24.32 o 
   1   6  14       31.82       46.34      9.67 o 
   2   6  14      290.97      238.37     18.62 o 
   3   6  14        5.20        7.08      6.02 o 
   4   6  14       57.18       58.21     10.58 o 
   5   6  14        0.03        1.32      5.41 o 
   6   6  14      219.22      188.97     15.32 o 
   7   6  14        0.01        2.80      4.72 o 
   8   6  14       44.05       40.60      9.54 o 
   9   6  14        2.56       11.56      6.65 o 
  10   6  14       41.02       56.16     10.79 o 
  11   6  14        6.36        9.73      6.38 o 
  12   6  14        0.76       14.04      5.79 o 
  13   6  14       35.14       44.10      8.60 o 
   1   7  14       32.69       20.13      7.25 o 
   2   7  14       78.81       78.95     12.21 o 
   3   7  14      675.08      673.61     44.88 o 
   4   7  14        0.18        5.06      6.01 o 
   5   7  14        9.76       11.92      6.33 o 
   6   7  14        0.61       -0.51      6.15 o 
   7   7  14      115.41      128.16     15.52 o 
   8   7  14        2.78        6.38      6.95 o 
   9   7  14       34.65       17.24      6.49 o 
  10   7  14       27.82       27.89      8.13 o 
  11   7  14       14.17       19.88      8.45 o 
   0   8  14        4.47        9.39     10.92 o 
   1   8  14       84.62       65.53     11.51 o 
   2   8  14        1.93        1.08      6.12 o 
   3   8  14       39.81       48.37     10.31 o 
   4   8  14       33.66       41.11      9.31 o 
   5   8  14        0.19        2.87      8.36 o 
   6   8  14       20.58       24.15      9.55 o 
   7   8  14        4.82       10.69      7.61 o 
   8   8  14        4.13       -2.64      6.78 o 
   1   9  14        3.38        7.07      6.07 o 
   1   1  15      678.94      669.31     42.05 o 
   2   1  15      556.39      621.21     36.61 o 
   3   1  15      277.36      241.25     15.22 o 
   4   1  15      529.83      487.62     26.63 o 
   5   1  15       40.27       43.54      5.20 o 
   6   1  15     1297.07     1094.34     40.69 o 
   7   1  15      559.75      530.64     14.15 o 
   8   1  15       45.52       70.38      6.99 o 
   9   1  15      298.47      278.02     11.26 o 
  10   1  15       29.79       36.37      6.20 o 
  11   1  15      112.48      110.10     10.38 o 
  12   1  15        0.06        7.96      4.84 o 
  13   1  15       10.86       18.84      8.54 o 
  14   1  15       18.24       23.36      8.25 o 
  15   1  15        6.47       11.84      9.51 o 
  16   1  15        6.31       18.38     10.84 o 
  17   1  15        0.46       13.13     11.47 o 
   0   2  15     1651.20     1542.65     76.64 o 
   1   2  15     1231.63     1241.90     63.93 o 
   2   2  15      851.22      808.94     34.62 o 
   3   2  15       13.73        8.10      2.66 o 
   4   2  15      263.92      256.95      9.61 o 
   5   2  15      404.43      355.97     10.91 o 
   6   2  15      814.37      766.02     36.07 o 
   7   2  15      526.32      468.39     14.14 o 
   8   2  15       74.68       86.27      7.74 o 
   9   2  15       60.54       63.54      7.16 o 
  10   2  15      310.18      300.94     12.68 o 
  11   2  15     1535.41     1333.94     34.08 o 
  12   2  15       65.46       66.10      8.67 o 
  13   2  15        0.06       10.11      5.09 o 
  14   2  15        8.48       12.62      6.02 o 
  15   2  15      205.95      203.67     19.85 o 
  16   2  15        0.86        0.89     10.98 o 
   1   3  15       11.32       13.35      4.20 o 
   2   3  15       19.51       22.27      3.56 o 
   3   3  15      247.00      236.90     12.06 o 
   4   3  15     4260.18     4092.62    238.49 o 
   5   3  15      501.77      510.18     26.25 o 
   6   3  15       48.45       40.09      6.39 o 
   7   3  15       61.68       53.37      6.56 o 
   8   3  15      440.59      419.55     20.21 o 
   9   3  15      111.57       95.09      8.82 o 
  10   3  15      192.44      186.19     12.43 o 
  11   3  15     1381.67     1172.55     42.29 o 
  12   3  15      132.49      134.37     11.88 o 
  13   3  15       13.42       10.32      5.87 o 
  14   3  15       31.97       37.05      8.10 o 
  15   3  15       25.12       33.44      7.64 o 
  16   3  15       24.02       19.21      7.57 o 
   0   4  15      474.28      448.28     37.00 o 
   1   4  15        4.81       13.45      4.53 o 
   2   4  15      581.78      514.98     19.73 o 
   3   4  15      116.00      124.09     11.25 o 
   4   4  15      438.39      404.78     20.97 o 
   5   4  15      616.28      561.26     32.89 o 
   6   4  15        2.08        1.19      3.34 o 
   7   4  15        2.00        4.56      3.60 o 
   8   4  15      284.06      259.16     14.32 o 
   9   4  15        3.58        7.81      4.13 o 
  10   4  15      291.50      263.55     13.49 o 
  11   4  15      332.19      331.96     19.24 o 
  12   4  15       39.07       44.00      7.61 o 
  13   4  15       36.56       36.05      7.40 o 
  14   4  15        1.77        8.64      6.39 o 
  15   4  15      218.54      205.69     20.32 o 
   1   5  15      367.70      343.18     13.69 o 
   2   5  15      270.43      245.59     14.56 o 
   3   5  15        2.47        3.89      4.50 o 
   4   5  15      479.00      464.58     33.31 o 
   5   5  15        0.22        0.11      4.16 o 
   6   5  15       15.91       17.59      5.66 o 
   7   5  15        5.87       13.32      4.82 o 
   8   5  15       20.97       19.65      5.55 o 
   9   5  15        2.15       13.03      4.90 o 
  10   5  15       74.84       59.55      8.11 o 
  11   5  15      126.52      148.70     15.32 o 
  12   5  15        0.14        5.70      5.83 o 
  13   5  15        0.47        6.57      5.79 o 
  14   5  15      176.00      181.01     15.27 o 
   0   6  15      454.70      447.43     34.30 o 
   1   6  15      298.51      273.88     22.44 o 
   2   6  15       69.97       89.90     12.64 o 
   3   6  15       16.22       24.11      7.80 o 
   4   6  15       29.15       26.77      8.04 o 
   5   6  15       85.07       93.65     12.80 o 
   6   6  15      111.68       95.04     12.66 o 
   7   6  15       43.59       49.45      8.64 o 
   8   6  15        0.66       -1.99      5.11 o 
   9   6  15        5.78       17.69      7.24 o 
  10   6  15       26.20       39.76      8.89 o 
  11   6  15       21.00       22.56      7.42 o 
  12   6  15       34.97       37.24      9.39 o 
   1   7  15        9.06        8.33      6.68 o 
   2   7  15       36.64       34.20      9.11 o 
   3   7  15        9.91       15.57      6.77 o 
   4   7  15        3.85        0.38      5.89 o 
   5   7  15        2.27        8.35      7.10 o 
   6   7  15        2.07        6.12      6.63 o 
   7   7  15        2.12        9.51      6.32 o 
   8   7  15        0.07       11.47      6.23 o 
   9   7  15        3.31       15.39      6.81 o 
  10   7  15       43.16       47.02      9.83 o 
   0   8  15       65.18       62.64     16.53 o 
   1   8  15       55.38       49.29     10.03 o 
   2   8  15        0.66        6.30      6.89 o 
   3   8  15        0.17        3.30      6.11 o 
   4   8  15        2.78       12.34      6.20 o 
   5   8  15       55.38       38.74     11.71 o 
   6   8  15        3.02        7.07      7.48 o 
   7   8  15       19.95       22.01      8.30 o 
   0   0  16     5526.40     5353.25    845.60 o 
   1   0  16        7.92       10.23      4.00 o 
   2   0  16     4462.99     4501.65    385.56 o 
   3   0  16      117.95       78.69      8.04 o 
   4   0  16       90.31       95.09      8.85 o 
   5   0  16     1230.70     1099.81     68.40 o 
   6   0  16      146.26      166.96      8.90 o 
   7   0  16     3482.38     3249.87     90.09 o 
   8   0  16     1015.61     1023.39     30.03 o 
   9   0  16      296.17      259.69     23.64 o 
  10   0  16     1529.88     1373.48     61.95 o 
  11   0  16        1.44        5.25      8.52 o 
  12   0  16       35.60       46.78     17.09 o 
  13   0  16      234.37      244.29     33.94 o 
  14   0  16       99.78       63.40     17.27 o 
  15   0  16      276.94      255.71     31.11 o 
  16   0  16        0.02       -4.51     16.62 o 
   1   1  16      598.88      561.02     28.48 o 
   2   1  16      594.03      545.91     27.89 o 
   3   1  16       72.57       71.83      5.23 o 
   4   1  16      822.74      769.02     27.62 o 
   5   1  16     2480.11     2551.30     61.69 o 
   6   1  16     1255.16     1206.99     52.55 o 
   7   1  16       94.83      101.33      8.02 o 
   8   1  16      449.47      425.42     14.05 o 
   9   1  16        4.30       13.47      4.57 o 
  10   1  16      174.69      184.75     12.38 o 
  11   1  16      894.91      753.71     23.75 o 
  12   1  16      295.84      297.07     19.56 o 
  13   1  16       78.84       72.44     11.47 o 
  14   1  16       83.68      112.47     14.65 o 
  15   1  16       11.25       13.12      9.38 o 
  16   1  16      219.00      208.09     24.23 o 
   0   2  16      888.66      952.60     66.60 o 
   1   2  16        4.78        6.33      3.06 o 
   2   2  16       67.99      104.33      6.93 o 
   3   2  16      188.92      166.28     16.54 o 
   4   2  16      372.61      357.82     20.45 o 
   5   2  16     1123.83     1012.91     32.68 o 
   6   2  16      201.05      203.45     10.24 o 
   7   2  16      229.17      213.12     10.83 o 
   8   2  16      346.64      348.38     13.76 o 
   9   2  16       12.24       17.89      4.63 o 
  10   2  16      210.51      196.72     12.35 o 
  11   2  16       38.17       47.90      7.59 o 
  12   2  16        0.04        2.65      4.48 o 
  13   2  16      186.77      241.60     14.95 o 
  14   2  16       53.48       63.96     11.80 o 
  15   2  16       58.09       64.26     14.62 o 
  16   2  16        2.38       19.71     10.51 o 
   1   3  16       24.32       33.72      5.67 o 
   2   3  16      128.29      142.96      9.56 o 
   3   3  16      122.37      137.14      8.03 o 
   4   3  16      526.52      499.83     26.50 o 
   5   3  16       81.82       77.93      8.07 o 
   6   3  16      247.68      253.18     15.24 o 
   7   3  16       95.43      102.80      9.73 o 
   8   3  16      122.66      127.23      9.83 o 
   9   3  16        7.60       16.96      4.78 o 
  10   3  16       67.53       86.36      8.73 o 
  11   3  16       26.31       23.83      5.66 o 
  12   3  16        5.09       10.54      4.81 o 
  13   3  16        8.93       10.33      6.52 o 
  14   3  16        6.93        9.65      6.25 o 
  15   3  16        0.12       12.05      6.84 o 
   0   4  16       21.41       21.73      7.42 o 
   1   4  16      387.82      348.48     13.49 o 
   2   4  16        1.80        4.85      3.08 o 
   3   4  16      198.07      188.50     13.39 o 
   4   4  16       92.59       84.50      9.88 o 
   5   4  16       75.03       65.18      8.68 o 
   6   4  16        0.73        9.05      3.87 o 
   7   4  16      119.02      118.62     10.26 o 
   8   4  16       60.24       70.92      7.27 o 
   9   4  16       19.11       16.51      4.79 o 
  10   4  16      203.01      212.12     12.76 o 
  11   4  16       10.95       15.23      5.82 o 
  12   4  16      197.70      196.98     15.20 o 
  13   4  16        0.56       12.00      5.79 o 
  14   4  16       13.37       16.84      7.24 o 
  15   4  16       34.91       43.79     11.16 o 
   1   5  16      427.12      416.61     16.95 o 
   2   5  16      231.26      228.55     17.11 o 
   3   5  16      547.80      500.10     26.01 o 
   4   5  16      160.24      163.89     14.02 o 
   5   5  16      546.29      476.97     21.30 o 
   6   5  16       19.49       18.96      5.75 o 
   7   5  16       73.25       78.16      9.14 o 
   8   5  16      149.69      126.78     11.80 o 
   9   5  16       53.58       49.64      7.96 o 
  10   5  16        5.38        9.73      5.03 o 
  11   5  16       40.04       41.95      7.68 o 
  12   5  16        2.75        4.79      5.59 o 
  13   5  16       31.89       31.50      7.33 o 
   0   6  16      384.74      364.30     28.34 o 
   1   6  16      117.79      109.77     15.04 o 
   2   6  16       67.74       67.76     10.98 o 
   3   6  16       15.85       10.85      6.73 o 
   4   6  16       33.61       47.75      9.68 o 
   5   6  16        0.11        3.81      5.57 o 
   6   6  16       25.63       22.28      7.84 o 
   7   6  16       15.90       25.99      7.17 o 
   8   6  16      236.44      211.58     19.31 o 
   9   6  16        1.19        7.08      6.31 o 
  10   6  16       38.58       46.47      9.67 o 
  11   6  16       96.30       78.52     12.10 o 
  12   6  16       35.12       47.74      9.73 o 
   1   7  16       47.78       54.33     10.59 o 
   2   7  16        3.89        9.46      6.60 o 
   3   7  16       69.95       79.74     12.39 o 
   4   7  16        2.53        3.19      6.00 o 
   5   7  16       23.49       31.37      9.23 o 
   6   7  16       83.10      117.73     15.10 o 
   7   7  16       29.23       40.22      9.07 o 
   8   7  16       74.34       69.55     10.74 o 
   9   7  16       13.28       19.48      8.36 o 
  10   7  16       11.17       14.07      7.20 o 
   0   8  16        2.69        7.18      8.51 o 
   1   8  16       44.67       49.61     11.65 o 
   2   8  16        3.85       -4.00      5.28 o 
   3   8  16       23.93       26.01      8.10 o 
   4   8  16       24.07       38.88      9.03 o 
   5   8  16       24.46       19.50     10.01 o 
   6   8  16        4.59        1.40      5.78 o 
   1   1  17      648.00      606.28     35.99 o 
   2   1  17      277.88      245.78     14.04 o 
   3   1  17      397.38      447.61     24.32 o 
   4   1  17        7.48       16.17      3.90 o 
   5   1  17      376.61      358.98     13.15 o 
   6   1  17       14.02       24.78      4.20 o 
   7   1  17      640.99      591.58     27.68 o 
   8   1  17      228.54      215.18     10.73 o 
   9   1  17     2153.55     1844.77     42.60 o 
  10   1  17      582.03      515.13     22.57 o 
  11   1  17       22.06       21.88      7.91 o 
  12   1  17      128.86      116.44     14.19 o 
  13   1  17       74.06       69.47     11.80 o 
  14   1  17       10.32       23.21      8.33 o 
  15   1  17        3.95       20.57     10.05 o 
  16   1  17       16.36       15.50     11.39 o 
   0   2  17     1297.08     1181.34     79.00 o 
   1   2  17        5.26       10.39      3.27 o 
   2   2  17        8.05        4.61      3.03 o 
   3   2  17       27.70       29.55      4.53 o 
   4   2  17       88.68       96.02      7.38 o 
   5   2  17      118.54      106.29      8.98 o 
   6   2  17        0.12        2.89      3.56 o 
   7   2  17       30.15       27.78      5.03 o 
   8   2  17      579.66      499.56     17.69 o 
   9   2  17      104.68      112.64      9.46 o 
  10   2  17      377.24      366.65     13.97 o 
  11   2  17       31.85       42.55      7.13 o 
  12   2  17        0.80        3.89      4.58 o 
  13   2  17        6.40       15.86      7.78 o 
  14   2  17        0.01        4.63      8.55 o 
  15   2  17        3.48       -2.49      8.68 o 
  16   2  17       58.96       45.45     13.23 o 
   1   3  17     1287.44     1251.94     51.79 o 
   2   3  17        0.28        0.21      3.21 o 
   3   3  17      751.89      739.19     28.55 o 
   4   3  17       35.74       28.59      5.58 o 
   5   3  17       12.41       16.51      4.74 o 
   6   3  17       60.55       72.36      7.99 o 
   7   3  17       84.48       85.82      8.28 o 
   8   3  17       34.43       23.04      5.10 o 
   9   3  17       49.00       57.68      7.27 o 
  10   3  17      214.92      207.13     13.16 o 
  11   3  17      114.64      102.54      9.79 o 
  12   3  17        0.42        8.96      5.06 o 
  13   3  17       90.23       79.85     10.63 o 
  14   3  17        7.90       11.75      6.47 o 
  15   3  17       57.00       52.71     11.58 o 
   0   4  17        1.22       -2.60      5.09 o 
   1   4  17      569.45      496.80     16.16 o 
   2   4  17      192.57       98.98     36.00 o 
   3   4  17      585.09      511.68     22.76 o 
   4   4  17      162.55      168.50     13.38 o 
   5   4  17       39.50       30.78      6.18 o 
   6   4  17        4.03       11.31      5.34 o 
   7   4  17       72.94       64.64      7.56 o 
   8   4  17      674.25      591.39     41.70 o 
   9   4  17        0.00        3.26      4.25 o 
  10   4  17      885.35      795.55     50.18 o 
  11   4  17        0.00        3.13      4.63 o 
  12   4  17        1.00        1.44      5.08 o 
  13   4  17       43.72       37.11      7.58 o 
  14   4  17       43.29       26.91      8.51 o 
   1   5  17     1064.17      928.61     40.85 o 
   2   5  17      255.51      244.24     15.57 o 
   3   5  17       50.36       49.21      8.36 o 
   4   5  17      107.84       97.32     11.28 o 
   5   5  17        0.11       10.02      5.08 o 
   6   5  17        4.80        8.74      4.99 o 
   7   5  17       37.40       21.22      5.91 o 
   8   5  17      102.20       84.21      9.84 o 
   9   5  17      151.64      150.30     13.30 o 
  10   5  17       85.04       73.24     10.11 o 
  11   5  17      162.42      160.01     15.35 o 
  12   5  17       32.16       22.29      6.02 o 
  13   5  17        8.67       12.04      6.70 o 
   0   6  17      186.31      175.84     30.86 o 
   1   6  17        0.02        5.66      6.53 o 
   2   6  17        5.38        5.72      6.06 o 
   3   6  17       85.59       87.79     12.75 o 
   4   6  17       99.51      135.20     15.36 o 
   5   6  17      180.63      203.78     18.54 o 
   6   6  17       16.70       15.71      7.48 o 
   7   6  17       52.35       29.37      7.52 o 
   8   6  17        4.15        4.59      5.12 o 
   9   6  17       19.03       16.35      7.07 o 
  10   6  17      127.27      138.49     16.14 o 
  11   6  17       44.94       52.17      9.62 o 
   1   7  17       20.54       29.09      8.11 o 
   2   7  17       18.35       25.84      8.16 o 
   3   7  17        4.72       12.02      6.81 o 
   4   7  17       15.42       15.86      7.44 o 
   5   7  17        7.92        6.03      7.19 o 
   6   7  17       23.46       35.74      8.05 o 
   7   7  17        0.02        5.56      6.03 o 
   8   7  17        0.64        4.15      5.32 o 
   9   7  17        4.85        6.84      6.37 o 
   0   8  17        3.85       11.26      9.67 o 
   1   8  17       40.10       37.21      9.45 o 
   2   8  17        1.60        5.06      6.16 o 
   3   8  17        7.55       10.37      7.00 o 
   4   8  17       37.10       46.27     10.27 o 
   5   8  17        6.49       11.38      9.13 o 
   6   8  17        0.92       -1.90     10.92 o 
   0   0  18      527.68      560.47     93.05 o 
   1   0  18      360.28      326.06     42.35 o 
   2   0  18      520.92      472.02     26.45 o 
   3   0  18      280.10      199.33     25.39 o 
   4   0  18       20.79       18.26      5.01 o 
   5   0  18     2517.09     2182.35    129.98 o 
   6   0  18      119.78      136.17     14.30 o 
   7   0  18      101.57      103.20     15.01 o 
   8   0  18      943.19      895.13     39.35 o 
   9   0  18      502.13      485.72     48.54 o 
  10   0  18        0.53        0.14      8.55 o 
  11   0  18       85.38       76.69     16.45 o 
  12   0  18       40.01       38.60     13.40 o 
  13   0  18      416.81      345.20     31.07 o 
  14   0  18       62.13       97.64     20.19 o 
  15   0  18      390.58      319.43     34.98 o 
  16   0  18        7.26       19.74     11.11 o 
   1   1  18      624.76      566.81     32.96 o 
   2   1  18     1119.92     1025.84     50.04 o 
   3   1  18      142.73      190.52     11.95 o 
   4   1  18     1314.17     1280.86     53.07 o 
   5   1  18       29.07       26.50      4.31 o 
   6   1  18     3207.66     2817.61    206.64 o 
   7   1  18        5.42        9.63      3.92 o 
   8   1  18        3.68       16.76      4.21 o 
   9   1  18       70.82       76.05     11.14 o 
  10   1  18       70.83       86.91     11.86 o 
  11   1  18       49.90       57.06     10.48 o 
  12   1  18        0.07        7.85      6.43 o 
  13   1  18       72.90       81.14     13.02 o 
  14   1  18       59.82       48.43     11.26 o 
  15   1  18      128.40      124.80     18.70 o 
  16   1  18      256.86      232.11     25.95 o 
   0   2  18      699.66      743.13     39.56 o 
   1   2  18       18.84       17.77      4.68 o 
   2   2  18      338.29      317.56     17.94 o 
   3   2  18        1.09        2.74      2.94 o 
   4   2  18       47.83       44.43      5.54 o 
   5   2  18     1927.05     1818.75     70.61 o 
   6   2  18      242.20      231.81     11.20 o 
   7   2  18       58.94       60.41      6.81 o 
   8   2  18      272.44      266.78     11.83 o 
   9   2  18       49.38       46.71      6.57 o 
  10   2  18        0.84       11.42      4.30 o 
  11   2  18      435.50      385.65     16.13 o 
  12   2  18       70.39       66.52     11.39 o 
  13   2  18      112.10      131.29     15.88 o 
  14   2  18       25.38       26.34     11.30 o 
  15   2  18        0.06        8.43      8.87 o 
   1   3  18      608.52      549.14     20.68 o 
   2   3  18      542.87      501.72     22.97 o 
   3   3  18       20.01       20.78      4.96 o 
   4   3  18     1486.29     1306.45     59.22 o 
   5   3  18      140.27      144.22     10.80 o 
   6   3  18       54.33       66.09      7.96 o 
   7   3  18      124.22      118.71     10.25 o 
   8   3  18       55.53       70.12      7.66 o 
   9   3  18        2.26        7.66      4.36 o 
  10   3  18        0.22        3.86      4.79 o 
  11   3  18      128.88      146.90     11.60 o 
  12   3  18       14.36       15.26      5.61 o 
  13   3  18        0.15        3.41      5.59 o 
  14   3  18       19.85       21.92      8.12 o 
  15   3  18       32.13       22.48     11.41 o 
   0   4  18      186.25      172.10     16.57 o 
   1   4  18      280.19      266.55     13.22 o 
   2   4  18      296.47      298.28     15.20 o 
   3   4  18      164.72      184.81     14.12 o 
   4   4  18        0.03       10.45      4.72 o 
   5   4  18        4.35        6.64      4.73 o 
   6   4  18       18.34       21.98      6.21 o 
   7   4  18       63.19       58.20      7.84 o 
   8   4  18       35.18       33.71      6.35 o 
   9   4  18      135.70      123.68     10.78 o 
  10   4  18        0.04        9.92      5.00 o 
  11   4  18       86.57       70.79      9.35 o 
  12   4  18      177.31      192.96     16.85 o 
  13   4  18       83.45       60.51      9.81 o 
  14   4  18       12.77       28.19      7.79 o 
   1   5  18        5.44        8.69      5.11 o 
   2   5  18        5.91       14.47      5.55 o 
   3   5  18       74.77       77.26     10.35 o 
   4   5  18        3.82        7.90      5.22 o 
   5   5  18      124.63      130.29     12.94 o 
   6   5  18       79.17       84.23     10.74 o 
   7   5  18        4.37       14.06      4.97 o 
   8   5  18        2.37        8.24      4.80 o 
   9   5  18       53.62       58.80      8.40 o 
  10   5  18       47.79       53.55      8.81 o 
  11   5  18       46.75       42.40      7.81 o 
  12   5  18        2.95       17.40      6.44 o 
  13   5  18        7.92        6.38      7.04 o 
   0   6  18      158.84      193.03     35.13 o 
   1   6  18       74.02       66.17     11.77 o 
   2   6  18      465.28      408.68     22.83 o 
   3   6  18        0.02        2.53      5.15 o 
   4   6  18        0.82        2.49      4.87 o 
   5   6  18      129.25      153.88     14.50 o 
   6   6  18        0.07        3.28      5.16 o 
   7   6  18        0.50        5.03      4.76 o 
   8   6  18        3.97       11.54      5.38 o 
   9   6  18       81.71       60.05     10.76 o 
  10   6  18       10.27        8.39      6.07 o 
  11   6  18        6.13        0.74      5.99 o 
   1   7  18        5.30        8.21      7.10 o 
   2   7  18      155.13      160.31     17.58 o 
   3   7  18        0.05        8.27      7.21 o 
   4   7  18       60.97       46.37     10.53 o 
   5   7  18        3.41        3.54      7.07 o 
   6   7  18      137.18      137.29     16.52 o 
   7   7  18        0.05        7.79      6.04 o 
   8   7  18        2.50        6.04      6.61 o 
   9   7  18       10.26       13.60      7.39 o 
   0   8  18       49.15       68.90     15.38 o 
   1   8  18       19.07       11.95      6.31 o 
   2   8  18       39.06       39.49      9.52 o 
   3   8  18        0.98        7.12      6.08 o 
   4   8  18        2.41        8.93      6.84 o 
   5   8  18       15.38       16.74     10.40 o 
   1   1  19       14.72       21.19      4.26 o 
   2   1  19      168.02      167.32      9.98 o 
   3   1  19       47.82       55.01      6.06 o 
   4   1  19      561.06      534.82     24.22 o 
   5   1  19      101.66       95.40      7.78 o 
   6   1  19       59.93       46.07      6.73 o 
   7   1  19        3.70        6.36      4.08 o 
   8   1  19      164.30      175.14     13.48 o 
   9   1  19      405.08      364.13     19.25 o 
  10   1  19      892.89      795.41     28.47 o 
  11   1  19       10.34       15.98      9.18 o 
  12   1  19      104.18      106.77     14.19 o 
  13   1  19        3.59        4.38      6.95 o 
  14   1  19       34.48       30.55      9.84 o 
  15   1  19       27.35       22.33      8.37 o 
   0   2  19       69.40       78.77     11.31 o 
   1   2  19       33.27       39.03      6.07 o 
   2   2  19     1549.63     1431.34     53.90 o 
   3   2  19     1049.89      998.52     39.43 o 
   4   2  19        4.03        5.38      2.97 o 
   5   2  19       29.06       39.08      6.43 o 
   6   2  19       59.46       56.28      6.65 o 
   7   2  19      137.45      158.60     10.32 o 
   8   2  19       31.75       39.86      6.04 o 
   9   2  19      333.00      324.76     13.06 o 
  10   2  19       70.29       78.86      8.07 o 
  11   2  19       98.94      104.73     14.08 o 
  12   2  19      105.83      101.61     13.86 o 
  13   2  19      117.40      120.17     16.18 o 
  14   2  19       18.13       14.72      9.81 o 
  15   2  19       44.81       50.14     13.44 o 
   1   3  19       39.51       33.09      6.40 o 
   2   3  19     3181.19     2797.89    102.66 o 
   3   3  19       24.76       13.79      6.07 o 
   4   3  19      137.41      125.13     12.01 o 
   5   3  19      592.66      551.45     29.42 o 
   6   3  19        0.19        7.12      4.50 o 
   7   3  19       32.24       38.32      6.00 o 
   8   3  19      673.03      583.80     26.27 o 
   9   3  19      554.64      458.39     18.89 o 
  10   3  19       60.71       50.27      7.25 o 
  11   3  19      113.15      128.10     10.79 o 
  12   3  19        0.15        0.11      5.25 o 
  13   3  19        9.68       12.25      7.69 o 
  14   3  19       65.00       47.34     14.46 o 
   0   4  19       11.91       18.61      7.44 o 
   1   4  19      249.17      264.81     12.74 o 
   2   4  19     2988.88     2665.10    148.18 o 
   3   4  19        2.00        7.19      4.89 o 
   4   4  19      282.85      264.44     15.68 o 
   5   4  19      202.73      211.54     15.50 o 
   6   4  19       67.70       67.01      9.43 o 
   7   4  19      220.25      214.03     14.40 o 
   8   4  19       35.46       24.38      6.07 o 
   9   4  19        0.50        6.49      4.67 o 
  10   4  19       66.90       58.66      7.72 o 
  11   4  19       25.07       29.30      6.10 o 
  12   4  19      162.01      163.66     14.14 o 
  13   4  19       74.07       70.21     10.57 o 
   1   5  19        0.19       -0.27      4.67 o 
   2   5  19       34.13       47.74      8.72 o 
   3   5  19       74.33       74.35      9.87 o 
   4   5  19      212.89      204.98     16.09 o 
   5   5  19      435.52      385.92     18.45 o 
   6   5  19        0.10        0.64      5.18 o 
   7   5  19       14.50       14.60      5.35 o 
   8   5  19       90.22      106.70     10.99 o 
   9   5  19      210.55      196.94     15.30 o 
  10   5  19        0.00        6.08      4.99 o 
  11   5  19       27.96       31.11      6.86 o 
  12   5  19        7.01       16.29      6.47 o 
   0   6  19        0.68       -0.60      8.38 o 
   1   6  19       52.83       43.70      9.72 o 
   2   6  19      169.44      185.13     15.79 o 
   3   6  19       60.27       69.39      9.95 o 
   4   6  19       19.65       23.83      6.96 o 
   5   6  19       39.66       40.80      8.32 o 
   6   6  19        0.01        8.76      4.98 o 
   7   6  19       16.13       18.67      5.56 o 
   8   6  19        0.17        3.87      4.53 o 
   9   6  19       32.36       37.76      8.41 o 
  10   6  19        0.07        2.84      5.58 o 
   1   7  19        5.24        7.20      7.04 o 
   2   7  19       51.90       67.31     11.83 o 
   3   7  19        0.00       11.94      7.51 o 
   4   7  19        5.01       18.68      8.11 o 
   5   7  19        8.88        9.15      7.50 o 
   6   7  19        0.57        5.13      6.62 o 
   7   7  19        0.38        7.32      6.09 o 
   8   7  19       12.10       18.58      8.29 o 
   0   8  19       10.60        7.86      9.52 o 
   1   8  19        0.72        0.40      6.30 o 
   2   8  19        0.66        5.31      6.53 o 
   3   8  19        0.10        2.91      6.66 o 
   0   0  20       46.68       57.24     11.16 o 
   1   0  20      754.79      735.37     58.52 o 
   2   0  20     2378.85     2169.31    160.37 o 
   3   0  20      274.44      233.51     15.45 o 
   4   0  20     2127.21     2138.14    118.77 o 
   5   0  20      100.35      115.96     15.69 o 
   6   0  20      211.69      221.38     17.12 o 
   7   0  20      836.56      859.98     29.86 o 
   8   0  20     1147.27     1095.63     44.79 o 
   9   0  20        6.72        5.79      8.54 o 
  10   0  20      550.81      482.59     32.28 o 
  11   0  20        3.22       13.64      9.98 o 
  12   0  20       66.20      115.13     21.19 o 
  13   0  20        5.66       25.19     12.70 o 
  14   0  20        0.61        9.81     11.86 o 
  15   0  20      167.10      183.12     28.24 o 
   1   1  20       20.46       16.50      3.86 o 
   2   1  20       56.06       63.92      6.47 o 
   3   1  20     1506.63     1347.09     74.79 o 
   4   1  20        5.47        9.27      3.76 o 
   5   1  20        6.59        8.40      3.65 o 
   6   1  20      435.55      351.52     26.73 o 
   7   1  20     1141.00     1119.38     30.83 o 
   8   1  20      237.31      222.40     14.42 o 
   9   1  20      745.29      701.80     26.51 o 
  10   1  20        2.74        4.63      6.58 o 
  11   1  20       64.15       81.62     11.92 o 
  12   1  20      164.45      146.81     16.57 o 
  13   1  20       18.58       28.80      9.45 o 
  14   1  20      127.12      127.97     16.57 o 
  15   1  20       22.17       26.97      9.21 o 
   0   2  20       31.61       30.54      8.36 o 
   1   2  20     1400.09     1305.53     74.63 o 
   2   2  20     1622.52     1563.22    104.24 o 
   3   2  20       90.67      101.78     10.29 o 
   4   2  20       89.22       84.48      7.89 o 
   5   2  20      152.90      169.36     11.49 o 
   6   2  20        1.00        3.33      3.54 o 
   7   2  20       64.75       58.73      6.67 o 
   8   2  20      281.93      313.74     13.05 o 
   9   2  20      238.03      247.56     14.39 o 
  10   2  20      482.61      410.17     21.44 o 
  11   2  20        7.91       16.95      7.45 o 
  12   2  20       71.68       96.72     14.12 o 
  13   2  20        9.10        7.88      7.93 o 
  14   2  20       23.75       34.65     12.23 o 
  15   2  20        1.00        6.30      9.32 o 
   1   3  20      140.21      144.17     10.86 o 
   2   3  20      218.28      197.09     12.17 o 
   3   3  20       78.86       82.44     10.03 o 
   4   3  20      121.27      119.52     11.79 o 
   5   3  20       64.94       67.54      9.16 o 
   6   3  20        4.43        7.96      4.59 o 
   7   3  20        0.19        2.12      4.11 o 
   8   3  20        6.48       11.57      4.85 o 
   9   3  20      143.72      134.04     10.74 o 
  10   3  20       12.13       22.87      5.42 o 
  11   3  20      164.46      193.82     13.39 o 
  12   3  20        9.64       20.21      7.55 o 
  13   3  20       35.44       50.77     12.92 o 
  14   3  20       14.64       29.41     16.22 o 
   0   4  20      544.63      454.60     27.48 o 
   1   4  20      328.94      314.92     14.02 o 
   2   4  20        0.84        4.98      4.71 o 
   3   4  20      154.64      142.25     12.79 o 
   4   4  20        0.01       -0.89      4.34 o 
   5   4  20        9.80       13.91      5.53 o 
   6   4  20       31.90       29.11      7.11 o 
   7   4  20        0.26        2.85      4.22 o 
   8   4  20        0.53        4.79      4.80 o 
   9   4  20        2.09        7.82      4.78 o 
  10   4  20       89.31       75.68      9.49 o 
  11   4  20       10.85       12.32      5.81 o 
  12   4  20        9.40       22.86      6.26 o 
  13   4  20       38.31       52.68      8.49 o 
   1   5  20        2.89        4.89      5.24 o 
   2   5  20        0.09        4.77      4.66 o 
   3   5  20      233.55      219.79     24.61 o 
   4   5  20      193.85      181.13     15.33 o 
   5   5  20       10.44       17.75      6.10 o 
   6   5  20       38.39       37.50      7.83 o 
   7   5  20        8.97       20.29      5.96 o 
   8   5  20       50.27       32.81      6.67 o 
   9   5  20       19.07       30.57      6.60 o 
  10   5  20        0.17        2.95      4.78 o 
  11   5  20        0.10       11.04      5.35 o 
  12   5  20       29.80       36.37      7.73 o 
   0   6  20        2.55        7.01     10.04 o 
   1   6  20        2.43        7.44      6.57 o 
   2   6  20       33.67       42.61      7.96 o 
   3   6  20       12.25       14.98      6.47 o 
   4   6  20       51.42       65.93      9.93 o 
   5   6  20       37.36       37.34      7.81 o 
   6   6  20       27.44       30.99      7.10 o 
   7   6  20        0.79        5.68      4.66 o 
   8   6  20       13.81       19.41      5.93 o 
   9   6  20        2.97       12.78      5.81 o 
  10   6  20       80.79       72.03     11.54 o 
   1   7  20        2.62       12.16      7.30 o 
   2   7  20        0.04        6.23      6.98 o 
   3   7  20        3.82        5.46      6.49 o 
   4   7  20        2.79        6.40      6.53 o 
   5   7  20        2.22        4.72      6.38 o 
   6   7  20       16.46       23.10      7.69 o 
   7   7  20       29.20       28.57      8.58 o 
   0   8  20        0.32       14.72     17.56 o 
   1   8  20        2.72        7.35     10.82 o 
   1   1  21       80.31       80.44      8.26 o 
   2   1  21      266.71      275.03     17.63 o 
   3   1  21      209.64      194.46     12.93 o 
   4   1  21     1171.50     1097.37     46.36 o 
   5   1  21       52.25       61.36      6.54 o 
   6   1  21       22.23       25.42      6.81 o 
   7   1  21        0.64        5.64      4.94 o 
   8   1  21        0.12        5.51      4.83 o 
   9   1  21        1.05       15.87      7.13 o 
  10   1  21      107.45      110.27     13.99 o 
  11   1  21       27.73       27.57      8.77 o 
  12   1  21      161.42      144.55     16.91 o 
  13   1  21       17.78       16.42      8.37 o 
  14   1  21       59.76       72.15     13.49 o 
  15   1  21       14.58       22.92      8.41 o 
   0   2  21      251.84      265.41     17.38 o 
   1   2  21      249.15      250.09     12.30 o 
   2   2  21        3.19        3.59      3.98 o 
   3   2  21     2136.53     1935.28     97.38 o 
   4   2  21        0.70        1.41      4.31 o 
   5   2  21        7.65       12.13      4.68 o 
   6   2  21      108.13      107.46      9.88 o 
   7   2  21       32.05       23.55      4.91 o 
   8   2  21        3.01       10.02      4.95 o 
   9   2  21      297.33      263.83     16.55 o 
  10   2  21       54.40       62.25     11.37 o 
  11   2  21       34.10       38.70      9.08 o 
  12   2  21      151.02      166.07     17.97 o 
  13   2  21      211.12      212.84     20.51 o 
  14   2  21       12.13       19.85      8.59 o 
   1   3  21        8.91       11.85      4.96 o 
   2   3  21      328.71      311.95     13.43 o 
   3   3  21      195.40      171.63     15.19 o 
   4   3  21      468.31      396.10     17.26 o 
   5   3  21      269.64      220.08     15.52 o 
   6   3  21        2.99        4.84      4.72 o 
   7   3  21      257.57      222.65     14.39 o 
   8   3  21      629.88      520.83     26.63 o 
   9   3  21       24.10       37.50      6.35 o 
  10   3  21      100.42       98.87      9.34 o 
  11   3  21        2.59        7.28      6.57 o 
  12   3  21       42.07       64.91     12.68 o 
  13   3  21       12.76       25.45     11.34 o 
  14   3  21      157.95      162.82     27.06 o 
   0   4  21      643.15      628.58     45.42 o 
   1   4  21      128.99      133.97     11.12 o 
   2   4  21      351.41      330.45     17.93 o 
   3   4  21      478.51      400.06     22.09 o 
   4   4  21        0.14        4.88      4.90 o 
   5   4  21       28.22       32.86      7.57 o 
   6   4  21       76.90       58.03      8.96 o 
   7   4  21      181.80      175.47     15.67 o 
   8   4  21      108.57       97.82     10.46 o 
   9   4  21        5.78       10.26      5.19 o 
  10   4  21       27.49       27.72      7.21 o 
  11   4  21        1.60        8.73      5.38 o 
  12   4  21       11.51       18.95      7.90 o 
  13   4  21      123.26      125.56     30.62 o 
   1   5  21        7.48        8.88      4.99 o 
   2   5  21        4.94        8.67      5.40 o 
   3   5  21       42.25       39.92      7.70 o 
   4   5  21      239.04      217.81     16.80 o 
   5   5  21        1.00        9.52      5.39 o 
   6   5  21      275.93      290.28     17.62 o 
   7   5  21        7.70        3.33      4.57 o 
   8   5  21       11.66       14.46      5.50 o 
   9   5  21        7.48        9.93      5.17 o 
  10   5  21        5.80        6.29      5.54 o 
  11   5  21        4.50       14.94      6.23 o 
   0   6  21       14.57       15.25     11.35 o 
   1   6  21        8.70        9.62      7.38 o 
   2   6  21       57.42       69.10      9.92 o 
   3   6  21      164.07      163.15     19.09 o 
   4   6  21        6.29       19.93      6.30 o 
   5   6  21        0.19       11.84      5.84 o 
   6   6  21        5.87        8.59      5.54 o 
   7   6  21       54.59       65.13      8.86 o 
   8   6  21       36.64       36.76      7.04 o 
   9   6  21        4.33        6.97      5.35 o 
   1   7  21        4.86       16.44      8.37 o 
   2   7  21        0.32        5.68      7.75 o 
   3   7  21        2.57        3.97      6.76 o 
   4   7  21        9.86        7.90      7.23 o 
   5   7  21       14.33       15.34      7.38 o 
   6   7  21       14.14       12.23      7.06 o 
   0   0  22    10796.05    10083.87   1747.92 o 
   1   0  22       17.72       35.97      8.87 o 
   2   0  22      999.87     1010.19     94.83 o 
   3   0  22       96.09      119.91     14.08 o 
   4   0  22     2269.47     2157.73    134.24 o 
   5   0  22      357.38      346.35     19.60 o 
   6   0  22      254.94      289.36     18.57 o 
   7   0  22      437.45      419.27     29.38 o 
   8   0  22      214.55      226.92     26.10 o 
   9   0  22      132.93      132.91     21.17 o 
  10   0  22      313.70      291.40     27.84 o 
  11   0  22       10.30       26.56     12.67 o 
  12   0  22        0.48       -2.32      8.14 o 
  13   0  22       79.45       62.21     18.16 o 
  14   0  22       17.71       43.40     15.71 o 
   1   1  22        2.97        7.90      4.57 o 
   2   1  22      100.54      100.89      9.27 o 
   3   1  22      335.94      315.64     16.79 o 
   4   1  22      686.91      668.68     24.47 o 
   5   1  22      161.63      165.66     10.94 o 
   6   1  22       69.47       90.45     10.39 o 
   7   1  22     2630.67     2300.46     96.51 o 
   8   1  22      301.88      305.48     19.33 o 
   9   1  22       56.59       91.18     12.66 o 
  10   1  22       18.96       24.13      7.93 o 
  11   1  22      187.24      185.67     18.21 o 
  12   1  22       31.72       33.78      9.89 o 
  13   1  22       56.18       51.63     11.41 o 
  14   1  22       50.34       66.79     12.94 o 
   0   2  22     3887.44     3758.71    287.82 o 
   1   2  22        3.83       -0.16      3.86 o 
   2   2  22       61.82       51.38      7.29 o 
   3   2  22      771.46      697.83     33.30 o 
   4   2  22      337.89      298.20     14.92 o 
   5   2  22        6.16        3.60      4.49 o 
   6   2  22       11.91       15.37      5.81 o 
   7   2  22      249.25      243.22     13.53 o 
   8   2  22      110.84      122.54     12.31 o 
   9   2  22      129.56      129.33     12.87 o 
  10   2  22       19.89       38.25      9.80 o 
  11   2  22        1.46        4.29      6.72 o 
  12   2  22        0.31       11.07      8.07 o 
  13   2  22       14.92       33.93     10.35 o 
  14   2  22      137.96      142.76     17.18 o 
   1   3  22      190.34      196.13     13.04 o 
   2   3  22       15.44       18.39      5.03 o 
   3   3  22       27.63       17.72      5.92 o 
   4   3  22      180.22      182.51     14.49 o 
   5   3  22      238.78      192.46     15.28 o 
   6   3  22      133.72      120.00     12.55 o 
   7   3  22      466.62      402.72     22.93 o 
   8   3  22       15.45       18.60      5.24 o 
   9   3  22       95.01       77.93      9.12 o 
  10   3  22      103.65      115.11     12.70 o 
  11   3  22       74.71       93.80     13.86 o 
  12   3  22        7.72       24.32      9.68 o 
  13   3  22       31.87       37.69     12.35 o 
   0   4  22      294.19      293.19     19.48 o 
   1   4  22        6.51        9.91      5.90 o 
   2   4  22      160.44      154.04     13.93 o 
   3   4  22       68.15       70.33      9.53 o 
   4   4  22       67.30       62.13      9.26 o 
   5   4  22       31.04       40.30      8.13 o 
   6   4  22       12.31       17.48      6.42 o 
   7   4  22        1.07        8.22      4.83 o 
   8   4  22       48.03       34.12      6.82 o 
   9   4  22       79.52       86.93     10.11 o 
  10   4  22       44.60       45.66      7.55 o 
  11   4  22       20.61       30.52      6.77 o 
  12   4  22       14.12       17.98      9.15 o 
   1   5  22        0.13        3.37      4.64 o 
   2   5  22       12.62       11.72      5.96 o 
   3   5  22       29.19       28.39      7.05 o 
   4   5  22       69.34       65.93      9.64 o 
   5   5  22       15.94       18.30      6.70 o 
   6   5  22        0.05        5.63      5.86 o 
   7   5  22      107.38       87.59     10.15 o 
   8   5  22       30.27       40.05      7.18 o 
   9   5  22        4.43       11.97      5.06 o 
  10   5  22        3.13       11.51      5.36 o 
  11   5  22       39.45       53.01     11.45 o 
   0   6  22       46.77       49.30     15.00 o 
   1   6  22       23.77       33.20      9.75 o 
   2   6  22       15.40       10.06      7.72 o 
   3   6  22        6.39        5.02      5.33 o 
   4   6  22        0.03        2.85      5.15 o 
   5   6  22        3.66        3.77      5.71 o 
   6   6  22        0.03        5.71      5.65 o 
   7   6  22       11.11        7.67      5.12 o 
   8   6  22       36.71       47.94      7.56 o 
   1   7  22        5.31       11.02      8.45 o 
   2   7  22        3.56       11.31      7.73 o 
   3   7  22        3.09        1.30      7.42 o 
   4   7  22        0.16        3.31      7.85 o 
   5   7  22        0.08        2.29      6.16 o 
   1   1  23      246.45      258.96     17.16 o 
   2   1  23      163.94      165.95     11.88 o 
   3   1  23      858.51      823.10     23.74 o 
   4   1  23      189.21      215.24     13.75 o 
   5   1  23      200.38      246.08     14.73 o 
   6   1  23       38.53       50.27      8.67 o 
   7   1  23        9.61       18.10      5.62 o 
   8   1  23        2.46        6.22      6.59 o 
   9   1  23      191.81      152.69     16.01 o 
  10   1  23      112.15      130.17     15.72 o 
  11   1  23        4.78       13.12      7.35 o 
  12   1  23       57.29       56.97     12.05 o 
  13   1  23        0.10        2.61      8.30 o 
  14   1  23       32.77       32.10      9.99 o 
   0   2  23     2798.79     2549.30    223.44 o 
   1   2  23      561.64      490.27     16.91 o 
   2   2  23        2.90        5.69      4.16 o 
   3   2  23      367.36      344.96     14.09 o 
   4   2  23       25.12       34.99      6.74 o 
   5   2  23        8.34       10.59      5.20 o 
   6   2  23      244.67      223.92     15.18 o 
   7   2  23       25.26       45.41      9.28 o 
   8   2  23       66.20       81.12     10.22 o 
   9   2  23      110.21      107.18     14.19 o 
  10   2  23        8.94       15.55      7.71 o 
  11   2  23       28.34       27.13      9.30 o 
  12   2  23       13.64       15.23      8.45 o 
  13   2  23       83.27       91.27     17.37 o 
   1   3  23       87.96      103.15     10.02 o 
   2   3  23      377.47      361.66     18.75 o 
   3   3  23      133.64      121.93     12.39 o 
   4   3  23      132.19      128.91     12.60 o 
   5   3  23      137.82      120.20     12.42 o 
   6   3  23        7.37       13.09      5.70 o 
   7   3  23      385.41      364.66     16.09 o 
   8   3  23      252.05      287.18     19.65 o 
   9   3  23       80.65       81.76     13.33 o 
  10   3  23       14.84       20.62      8.00 o 
  11   3  23      163.64      168.10     21.88 o 
  12   3  23       24.26       29.64     11.76 o 
   0   4  23     1339.83     1335.37    102.60 o 
   1   4  23       74.86       77.61     10.49 o 
   2   4  23       74.87       83.84     10.80 o 
   3   4  23      117.97      127.47     12.87 o 
   4   4  23       34.80       41.58      8.18 o 
   5   4  23        0.02       -1.39      4.65 o 
   6   4  23        7.31       12.00      5.49 o 
   7   4  23       53.24       48.45      7.80 o 
   8   4  23        0.22        9.43      4.91 o 
   9   4  23       25.30       30.52      6.34 o 
  10   4  23      194.94      202.44     15.72 o 
  11   4  23       97.46      111.35     13.27 o 
   1   5  23       63.55       76.51     10.75 o 
   2   5  23       11.64       19.20      7.01 o 
   3   5  23        0.04        3.18      5.02 o 
   4   5  23        4.10       14.92      6.28 o 
   5   5  23       31.35       29.99      7.38 o 
   6   5  23       39.76       38.31      8.24 o 
   7   5  23       21.10       20.83      6.18 o 
   8   5  23        5.00        8.83      4.75 o 
   9   5  23      168.24      176.67     14.76 o 
  10   5  23        0.11        3.34      5.21 o 
   0   6  23      184.97      176.09     73.11 o 
   1   6  23       10.49       18.14      8.41 o 
   2   6  23       11.73       21.09      9.05 o 
   3   6  23       30.55       34.20      8.00 o 
   4   6  23       17.06       19.63      6.36 o 
   5   6  23        0.45       13.12      6.11 o 
   6   6  23       17.67       17.05      6.44 o 
   7   6  23        7.08       15.95      6.29 o 
   8   6  23       61.53       61.45      9.09 o 
   1   7  23        7.74       16.34      7.85 o 
   2   7  23        0.43       -8.70      6.19 o 
   3   7  23        2.06        6.77      7.24 o 
   4   7  23        0.88       -0.45     14.12 o 
   0   0  24     1416.33     1270.35     67.41 o 
   1   0  24     2963.91     3128.30     89.25 o 
   2   0  24       19.62       19.04      7.38 o 
   3   0  24       58.09       57.07     11.21 o 
   4   0  24      592.94      697.86     62.99 o 
   5   0  24     1890.47     1736.90    110.07 o 
   6   0  24      656.10      561.21     33.54 o 
   7   0  24      198.72      221.21     26.42 o 
   8   0  24      395.52      323.81     26.95 o 
   9   0  24        0.31        1.22      8.85 o 
  10   0  24      103.46      129.50     21.53 o 
  11   0  24      119.33      138.95     24.25 o 
  12   0  24        0.18       16.22     12.58 o 
  13   0  24        1.26       -1.69     10.41 o 
   1   1  24       45.26       58.06      7.86 o 
   2   1  24      138.95      170.05     13.56 o 
   3   1  24      105.92      101.23     11.00 o 
   4   1  24      181.47      235.01     14.42 o 
   5   1  24       17.72       14.53      6.35 o 
   6   1  24     2750.91     2466.13    108.24 o 
   7   1  24       14.45       15.41      5.27 o 
   8   1  24      108.21      102.57     13.65 o 
   9   1  24       99.80       79.21     12.15 o 
  10   1  24        3.26        3.74      6.90 o 
  11   1  24      138.88      139.03     16.46 o 
  12   1  24       22.85       33.36     10.17 o 
  13   1  24        6.61        5.68      7.97 o 
   0   2  24     1363.69     1222.95     96.49 o 
   1   2  24     1430.50     1339.23     72.94 o 
   2   2  24       72.33       93.09      9.51 o 
   3   2  24        7.30       11.05      4.18 o 
   4   2  24      117.77      137.59     12.90 o 
   5   2  24      445.12      465.40     23.37 o 
   6   2  24       12.77       12.30      6.58 o 
   7   2  24      228.81      250.16     18.69 o 
   8   2  24       59.62       47.38      9.54 o 
   9   2  24        1.45        4.43      8.15 o 
  10   2  24        8.13        9.55      7.72 o 
  11   2  24       78.66       83.36     13.40 o 
  12   2  24       10.31       15.21      8.88 o 
  13   2  24        1.20        0.25      6.79 o 
   1   3  24       16.11       18.16      5.33 o 
   2   3  24        3.44       10.22      5.62 o 
   3   3  24       82.64       66.85      9.71 o 
   4   3  24      167.46      176.72     14.80 o 
   5   3  24        3.39        5.93      5.56 o 
   6   3  24      369.01      372.89     18.94 o 
   7   3  24       37.62       39.36      8.14 o 
   8   3  24        5.57       10.53      6.93 o 
   9   3  24       51.21       57.97     10.98 o 
  10   3  24        8.79       13.88      8.74 o 
  11   3  24       22.80       22.90     11.35 o 
  12   3  24        4.38       11.80      9.77 o 
   0   4  24       39.84       50.27      9.81 o 
   1   4  24      134.43      140.48     13.56 o 
   2   4  24        2.01        9.64      5.37 o 
   3   4  24        3.91        7.58      5.55 o 
   4   4  24        2.49        5.89      5.62 o 
   5   4  24       62.31       63.77      9.92 o 
   6   4  24        0.24        1.46      5.17 o 
   7   4  24        1.92        2.06      4.30 o 
   8   4  24       44.93       54.21      7.82 o 
   9   4  24       83.38       72.32      9.42 o 
  10   4  24       17.61       24.21      6.86 o 
  11   4  24        4.49        6.35      6.33 o 
   1   5  24       33.25       42.31      9.90 o 
   2   5  24       12.96       24.46      6.57 o 
   3   5  24       45.92       54.26      9.34 o 
   4   5  24        3.50        8.12      5.40 o 
   5   5  24       16.68       20.70      6.84 o 
   6   5  24        9.55        5.78      5.67 o 
   7   5  24       41.87       36.45      6.94 o 
   8   5  24       13.02       15.40      5.57 o 
   9   5  24        1.57       17.98      6.09 o 
   0   6  24       38.53       60.13     17.94 o 
   1   6  24        5.95       19.38      9.09 o 
   2   6  24       55.47       69.10     12.62 o 
   3   6  24        5.59       11.61      5.98 o 
   4   6  24        0.41        7.03      5.70 o 
   5   6  24       24.20       30.90      7.92 o 
   6   6  24       20.79       28.10      7.64 o 
   7   6  24        2.29       10.95      6.12 o 
   1   7  24       13.56       22.92      8.06 o 
   1   1  25      402.52      378.28     18.63 o 
   2   1  25      167.72      186.49     14.22 o 
   3   1  25      231.78      255.95     14.74 o 
   4   1  25      120.43      135.84     12.50 o 
   5   1  25       27.81       25.69      7.95 o 
   6   1  25        3.39       14.23      6.50 o 
   7   1  25       17.14       26.30      6.10 o 
   8   1  25        8.17       10.65      7.11 o 
   9   1  25       97.82      111.60     14.27 o 
  10   1  25        0.19        8.86      7.31 o 
  11   1  25        0.13        0.32      7.18 o 
  12   1  25        2.66        8.86      8.47 o 
   0   2  25       25.94       46.53     10.31 o 
   1   2  25      133.99      141.03     11.65 o 
   2   2  25      931.97      848.06     46.13 o 
   3   2  25       28.38       31.26      6.88 o 
   4   2  25      293.44      288.45     19.68 o 
   5   2  25       18.44       21.96      7.23 o 
   6   2  25        8.18       11.39      6.77 o 
   7   2  25        0.04       12.87      6.92 o 
   8   2  25       69.01       65.58     11.15 o 
   9   2  25        3.93       17.30      9.39 o 
  10   2  25       41.76       48.69     12.64 o 
  11   2  25       28.59       36.86     11.50 o 
  12   2  25       33.52       27.53      8.82 o 
   1   3  25      276.02      250.59     14.80 o 
   2   3  25        0.12        9.62      5.50 o 
   3   3  25      610.07      514.01     45.97 o 
   4   3  25       16.47       14.21      6.05 o 
   5   3  25      408.08      377.27     18.41 o 
   6   3  25      292.26      251.31     18.31 o 
   7   3  25       46.49       52.27     10.04 o 
   8   3  25        1.71        4.13      5.91 o 
   9   3  25       88.30       81.70     12.24 o 
  10   3  25        0.06       -1.49      8.09 o 
  11   3  25      102.71       96.77     22.87 o 
   0   4  25       52.20       48.16     15.20 o 
   1   4  25       82.49       74.86     10.48 o 
   2   4  25      435.82      428.27     30.67 o 
   3   4  25        6.34       10.36      5.56 o 
   4   4  25       47.06       61.89     10.06 o 
   5   4  25        2.22       12.35      5.96 o 
   6   4  25      154.07      142.14     14.34 o 
   7   4  25       13.50       13.92      5.22 o 
   8   4  25        0.90        7.85      5.21 o 
   9   4  25        0.40        4.81      5.31 o 
  10   4  25      259.12      236.15     23.23 o 
   1   5  25      147.33      159.50     17.58 o 
   2   5  25        0.18        8.63      5.62 o 
   3   5  25       33.84       36.06      8.06 o 
   4   5  25       14.98       12.66      6.22 o 
   5   5  25       21.13       20.19      6.28 o 
   6   5  25       45.24       37.56      7.74 o 
   7   5  25       21.23       32.71      6.47 o 
   8   5  25        3.48       14.13      5.51 o 
   0   6  25        7.57       22.59     13.04 o 
   1   6  25      165.79      176.99     19.30 o 
   2   6  25       27.26       36.29     11.09 o 
   3   6  25        0.74        8.70      7.35 o 
   4   6  25        0.49        9.97      6.27 o 
   5   6  25       10.50       15.57      6.32 o 
   0   0  26      985.32     1063.85     64.09 o 
   1   0  26      843.52      907.19     42.04 o 
   2   0  26      405.52      471.04     30.70 o 
   3   0  26       93.67      150.16     24.57 o 
   4   0  26       26.42       39.11     12.34 o 
   5   0  26      737.00      674.11     47.16 o 
   6   0  26        2.68        8.22     10.92 o 
   7   0  26       75.08       88.62     17.68 o 
   8   0  26        0.04       19.22     10.89 o 
   9   0  26       18.05        2.87     10.03 o 
  10   0  26      299.32      296.93     33.29 o 
  11   0  26      143.07      168.53     26.79 o 
  12   0  26       36.08       52.48     16.94 o 
   1   1  26      216.15      246.17     15.80 o 
   2   1  26      125.87      143.41     13.12 o 
   3   1  26      142.59      169.39     14.15 o 
   4   1  26      111.26      143.72     13.17 o 
   5   1  26        6.17       25.56      7.31 o 
   6   1  26      164.82      161.14     16.10 o 
   7   1  26      109.06      117.48     17.37 o 
   8   1  26       52.35       55.12     12.60 o 
   9   1  26       74.16       97.83     14.05 o 
  10   1  26        4.13       14.29      7.90 o 
  11   1  26      168.73      157.18     18.37 o 
  12   1  26       65.64       67.15     12.51 o 
   0   2  26      681.72      632.95     52.05 o 
   1   2  26       66.15       69.21      8.47 o 
   2   2  26        2.00        4.91      4.46 o 
   3   2  26       12.14       17.59      6.86 o 
   4   2  26      130.97      157.11     15.86 o 
   5   2  26      286.57      306.58     19.97 o 
   6   2  26       49.26       47.62      9.39 o 
   7   2  26       18.45       26.14      8.48 o 
   8   2  26       26.63       28.42      8.31 o 
   9   2  26       27.72       31.94     10.54 o 
  10   2  26      247.16      233.34     25.65 o 
  11   2  26       18.92       27.94     11.07 o 
   1   3  26       97.03      104.40     10.64 o 
   2   3  26       25.71       25.77      7.04 o 
   3   3  26       65.18       57.55      9.30 o 
   4   3  26       22.20       32.33      7.61 o 
   5   3  26      148.29      135.53     15.20 o 
   6   3  26       15.58       20.19      8.09 o 
   7   3  26       52.58       74.30     12.29 o 
   8   3  26        4.02       16.43      7.44 o 
   9   3  26       85.38      102.63     14.05 o 
  10   3  26        0.05       11.79      8.72 o 
  11   3  26        0.07        3.90     10.56 o 
   0   4  26      262.69      278.13     32.52 o 
   1   4  26        3.82        7.40      5.39 o 
   2   4  26       65.38       65.74      9.79 o 
   3   4  26        1.40        0.72      5.18 o 
   4   4  26       60.07       66.24     10.26 o 
   5   4  26        0.09        7.93      5.87 o 
   6   4  26        7.70       10.74      6.35 o 
   7   4  26        1.18       14.40      5.75 o 
   8   4  26      104.44       90.60     11.71 o 
   9   4  26        5.60       23.94      7.53 o 
   1   5  26        0.11        0.33      7.57 o 
   2   5  26       55.34       60.24     10.23 o 
   3   5  26       36.07       31.91      7.84 o 
   4   5  26       13.08       15.98      6.55 o 
   5   5  26       30.27       29.91      7.28 o 
   6   5  26      119.31      135.14     14.48 o 
   7   5  26       87.64       97.54     11.41 o 
   0   6  26       80.23       89.39     39.28 o 
   1   6  26       34.96       54.45     12.12 o 
   2   6  26       39.63       71.80     12.36 o 
   3   6  26        0.58        2.53      6.97 o 
   4   6  26        1.96        6.81      5.96 o 
   1   1  27      205.11      241.72     19.19 o 
   2   1  27      285.41      305.61     19.15 o 
   3   1  27       58.58       55.53      8.74 o 
   4   1  27      648.51      571.76     41.15 o 
   5   1  27       21.44       17.58      6.44 o 
   6   1  27        5.25       15.80      6.26 o 
   7   1  27       22.97       35.38     10.22 o 
   8   1  27       96.20       98.84     16.86 o 
   9   1  27       12.76       25.75     10.85 o 
  10   1  27       50.53       58.46     14.20 o 
  11   1  27        2.10       15.01      8.91 o 
   0   2  27       69.94       75.12     12.83 o 
   1   2  27      198.18      185.07     13.62 o 
   2   2  27        5.99        9.28      4.57 o 
   3   2  27       19.62       22.14      7.42 o 
   4   2  27       79.84       82.45     12.08 o 
   5   2  27      306.67      302.46     20.17 o 
   6   2  27        3.10        7.45      6.44 o 
   7   2  27       11.03       20.70      7.13 o 
   8   2  27       56.59       76.84     15.16 o 
   9   2  27        0.76        3.24      7.77 o 
  10   2  27      104.99      106.18     19.00 o 
  11   2  27       49.86       40.04     11.71 o 
   1   3  27      149.66      143.87     13.76 o 
   2   3  27      222.38      216.58     18.48 o 
   3   3  27        5.26       11.63      5.95 o 
   4   3  27       22.31       26.39      7.12 o 
   5   3  27       21.51       26.30      7.43 o 
   6   3  27       99.29      112.59     14.49 o 
   7   3  27       23.20       19.26      8.17 o 
   8   3  27      155.21      149.35     16.61 o 
   9   3  27       18.91       24.98      9.12 o 
  10   3  27       35.97       39.94     11.62 o 
   0   4  27       15.47        7.04      9.70 o 
   1   4  27      168.05      155.09     18.26 o 
   2   4  27        3.47        6.92      5.98 o 
   3   4  27      333.21      321.57     20.32 o 
   4   4  27        0.00       12.25      5.90 o 
   5   4  27       18.32       35.75      8.47 o 
   6   4  27        1.42       11.56      6.76 o 
   7   4  27      144.93      132.67     16.45 o 
   8   4  27       15.61       19.69      8.07 o 
   1   5  27       28.04       39.69      9.97 o 
   2   5  27       94.31      108.19     15.39 o 
   3   5  27        7.88       10.26      6.07 o 
   4   5  27       52.75       56.71      9.57 o 
   5   5  27        7.29       14.75      6.57 o 
   6   5  27       19.15       28.66      7.61 o 
   0   6  27       14.20       16.37     10.77 o 
   1   6  27        3.40        4.92      8.08 o 
   0   0  28      411.97      529.55     47.47 o 
   1   0  28       25.13       30.26     11.11 o 
   2   0  28       11.49       30.68     10.66 o 
   3   0  28        0.00       10.99      8.04 o 
   4   0  28       26.33       41.35     12.14 o 
   5   0  28        2.23        9.73     12.82 o 
   6   0  28      116.67       92.10     27.53 o 
   7   0  28        1.79       -4.51      9.26 o 
   8   0  28      290.08      320.25     33.51 o 
   9   0  28       23.83       32.44     13.58 o 
  10   0  28      146.32      129.51     23.45 o 
  11   0  28        3.28        0.60      8.89 o 
   1   1  28      778.80      795.67     29.15 o 
   2   1  28       93.77      118.96     14.11 o 
   3   1  28       51.23       67.89     10.40 o 
   4   1  28        2.86        4.57      5.38 o 
   5   1  28        1.04        4.12      5.67 o 
   6   1  28        7.02       20.67      7.49 o 
   7   1  28       24.84       42.45     14.84 o 
   8   1  28       81.87      114.75     18.47 o 
   9   1  28       23.79       41.81     12.67 o 
  10   1  28       57.05       61.47     14.29 o 
   0   2  28       26.99       53.14     13.34 o 
   1   2  28       67.56       89.88     10.81 o 
   2   2  28       48.51       63.75     10.48 o 
   3   2  28        8.85       15.90      6.76 o 
   4   2  28      159.07      155.19     25.22 o 
   5   2  28        0.01       14.81      6.99 o 
   6   2  28      140.81      132.82     15.75 o 
   7   2  28        1.13        9.97      6.89 o 
   8   2  28      133.78      167.23     21.20 o 
   9   2  28      140.98      159.14     20.90 o 
  10   2  28       51.19       93.62     16.49 o 
   1   3  28       42.69       55.44      8.67 o 
   2   3  28        2.69        5.73      5.17 o 
   3   3  28       32.75       46.28      9.70 o 
   4   3  28      110.39      140.35     16.26 o 
   5   3  28        9.55        6.78      6.19 o 
   6   3  28        3.53        6.65      6.37 o 
   7   3  28        0.90       11.29      7.24 o 
   8   3  28        3.45       11.01      7.15 o 
   9   3  28       83.24       97.51     16.41 o 
   0   4  28      129.05      138.16     23.21 o 
   1   4  28       63.64       53.49     11.05 o 
   2   4  28      164.02      149.60     14.81 o 
   3   4  28        0.68        7.92      5.51 o 
   4   4  28        0.28        5.13      5.78 o 
   5   4  28       29.51       22.83      6.95 o 
   6   4  28        3.99        9.51      6.87 o 
   7   4  28       50.24       55.69     10.87 o 
   1   5  28       17.05       24.67      9.03 o 
   2   5  28        2.14        6.94      7.53 o 
   3   5  28       26.26       37.34      8.12 o 
   4   5  28        0.41       10.85      6.54 o 
   5   5  28        6.41       17.32      6.68 o 
   1   1  29       29.59       34.77      7.94 o 
   2   1  29       66.17       82.16     11.84 o 
   3   1  29       26.43       55.99      9.56 o 
   4   1  29      372.56      367.19     24.56 o 
   5   1  29       84.03       74.75     12.73 o 
   6   1  29       22.54       24.35      9.57 o 
   7   1  29        0.05       10.23      8.74 o 
   8   1  29        8.92       12.68      9.65 o 
   9   1  29       16.07       11.84      9.50 o 
   0   2  29       81.28       78.47     16.02 o 
   1   2  29       66.37       84.15     11.87 o 
   2   2  29        1.26        6.65      5.63 o 
   3   2  29       37.58       57.04      9.82 o 
   4   2  29       17.15       29.51      7.96 o 
   5   2  29       81.74       64.72     12.86 o 
   6   2  29        4.31       17.50      6.82 o 
   7   2  29       80.30       82.49     12.92 o 
   8   2  29      142.81      136.88     19.06 o 
   9   2  29       11.17       21.53     12.07 o 
   1   3  29       55.40       61.02      9.50 o 
   2   3  29       71.30       81.34     13.59 o 
   3   3  29        1.53       18.44      6.89 o 
   4   3  29       83.02      121.88     15.15 o 
   5   3  29       49.35       66.19     11.60 o 
   6   3  29        5.23        2.47      6.37 o 
   7   3  29       13.12       11.59      7.44 o 
   8   3  29       45.36       55.22     10.78 o 
   0   4  29        1.50        3.30     11.35 o 
   1   4  29        8.78       13.94      7.41 o 
   2   4  29       10.18       12.07      6.47 o 
   3   4  29      174.62      188.40     16.89 o 
   4   4  29        2.44        2.02      5.36 o 
   5   4  29        0.43        9.29      6.51 o 
   6   4  29       13.20       17.39      8.21 o 
   1   5  29       41.63       45.45     10.79 o 
   2   5  29       21.48       24.28      8.68 o 
   0   0  30       39.93       20.65     13.77 o 
   1   0  30       55.44       77.03     16.19 o 
   2   0  30      148.94      172.22     24.55 o 
   3   0  30      179.72      210.57     27.03 o 
   4   0  30        0.55        4.19      8.18 o 
   5   0  30      119.59      174.93     37.50 o 
   6   0  30       28.92       56.49     20.18 o 
   7   0  30      213.62      217.90     41.06 o 
   8   0  30       74.24       88.54     28.48 o 
   9   0  30        3.90       21.60     16.85 o 
   1   1  30       10.58       20.56      6.55 o 
   2   1  30      206.04      208.22     18.91 o 
   3   1  30        1.94       14.23      7.15 o 
   4   1  30      162.68      227.72     22.96 o 
   5   1  30        1.80       16.85      6.99 o 
   6   1  30       26.83       29.08     10.89 o 
   7   1  30      161.78      141.74     18.12 o 
   8   1  30       37.45       48.44     11.14 o 
   0   2  30        4.74        3.35      6.83 o 
   1   2  30        4.82       13.49      6.47 o 
   2   2  30       14.81       13.39      6.68 o 
   3   2  30       80.84       87.16     14.14 o 
   4   2  30       44.38       60.56     10.61 o 
   5   2  30      118.52      133.53     15.90 o 
   6   2  30       41.24       76.49     12.87 o 
   7   2  30       72.01       68.02     14.21 o 
   8   2  30        0.03        1.01      8.47 o 
   1   3  30       26.29       38.17      8.69 o 
   2   3  30       15.70       25.98      7.95 o 
   3   3  30       17.89       37.45      8.90 o 
   4   3  30      301.94      312.44     25.01 o 
   5   3  30        0.06       13.61      6.85 o 
   6   3  30        1.87        4.72      6.45 o 
   7   3  30        3.60        7.81      6.40 o 
   0   4  30      315.79      328.40     31.49 o 
   1   4  30        9.27       11.49      7.63 o 
   2   4  30       30.89       35.23      7.93 o 
   3   4  30        1.28        6.56      6.28 o 
   4   4  30        6.43       14.70      7.78 o 
   1   1  31       17.12       32.49      7.61 o 
   2   1  31       26.51       36.00      8.53 o 
   3   1  31       18.58       35.78      9.35 o 
   4   1  31       23.55       21.24      7.94 o 
   5   1  31        0.02       12.67      7.11 o 
   6   1  31        1.14       14.17      8.87 o 
   7   1  31       11.55       13.12      8.80 o 
   0   2  31        0.29        2.37      7.05 o 
   1   2  31        2.06        3.85      6.97 o 
   2   2  31      147.26      159.52     19.66 o 
   3   2  31        1.75        9.27      5.41 o 
   4   2  31        0.09       14.23     10.01 o 
   5   2  31       69.88       64.52     10.61 o 
   6   2  31       17.15       39.49     10.79 o 
   7   2  31       10.45       10.81      9.83 o 
   1   3  31       11.37       15.01     10.06 o 
   2   3  31        9.47       10.50      5.69 o 
   3   3  31      215.38      203.56     19.34 o 
   4   3  31       11.35        7.91     10.35 o 
   5   3  31       42.97       56.32     10.56 o 
   0   4  31      297.12      338.48     45.34 o 
   1   4  31       21.08       30.60     10.52 o 
   2   4  31        0.74        9.97     10.07 o 
   0   0  32      107.83       99.69     27.30 o 
   1   0  32       39.94       45.55     12.99 o 
   2   0  32        0.35        4.62      8.33 o 
   3   0  32       90.93      111.03     19.85 o 
   4   0  32       59.54       81.41     23.26 o 
   5   0  32      350.23      404.22     45.34 o 
   6   0  32       54.89       65.99     23.26 o 
   1   1  32        4.08       16.53      7.58 o 
   2   1  32      100.07      120.52     14.19 o 
   3   1  32      245.70      333.39     31.64 o 
   4   1  32        4.21       14.19      6.22 o 
   5   1  32      129.19      151.34     23.88 o 
   6   1  32      186.86      218.54     30.24 o 
   0   2  32       19.22       15.70      7.98 o 
   1   2  32        0.46        5.69      7.72 o 
   2   2  32       47.49       59.59     11.23 o 
   3   2  32       64.21      103.57     14.56 o 
   4   2  32        2.83       16.91      6.86 o 
   5   2  32      106.06      128.31     18.94 o 
   1   3  32       90.77       92.05     14.18 o 
   2   3  32        4.47       15.86      8.11 o 
   3   3  32       20.83       15.90      8.63 o 
   1   1  33        9.87       14.74      6.15 o 
   2   1  33        0.01        5.95      6.84 o 
   3   1  33        1.12       10.68      7.75 o 
   4   1  33        0.44        9.46      7.86 o 
   0   2  33        0.01       -0.07      6.93 o 
   1   2  33       54.35       72.14     13.17 o 
   2   2  33       90.56      117.11     17.10 o 
   0   0  34      115.96      149.77     32.99 o 
   1   0  34       27.64       50.79     14.26 o 
                                                 
